# Supplementary material for: Knowledge Network Embedding of Transcriptomic Data from Spaceflown Mice Uncovers Signs and Symptoms Associated with Terrestrial Diseases
Source: Life (Basel). 2021 Jan 12;11(1):42. doi: 10.3390/life11010042 (PMC7828077; doi:10.3390/life11010042)
Supplement: Supplementary file 1 [file life-11-00042-s001.zip]

Archive with 3 entries (2 files):
- life-1051735-supplementary/
- life-1051735-supplementary/life-1051735-figure S1.pdf
- life-1051735-supplementary/life-1051735-Table S1.xlsx
