# Supplementary material for: Knowledge Network Embedding of Transcriptomic Data from Spaceflown Mice Uncovers Signs and Symptoms Associated with Terrestrial Diseases
Source: Life (Basel). 2021 Jan 12;11(1):42. doi: 10.3390/life11010042 (PMC7828077; doi:10.3390/life11010042)
Supplement: Supplementary file 1 [file life-11-00042-s001.zip › life-1051735-supplementary/life-1051735-Table S1.xlsx]

## Sheet: Symptom
Node	Node_Name	Node_Type	P-value Space v Ground - Ground v Basal	Rank by type Space v Ground - Ground v Basal	P-value Space v Basal - Ground v Basal	Rank by type Space v Basal - Ground v Basal	P-value combined space	Rank by type combined space	Top 2.5% either space comparison	Top 5% combined space
D007805	Language Development Disorders	Symptom	0.00233361	1	0.00653027	36	0.00188697	1	TRUE	TRUE
D056844	Renal Colic	Symptom	0.0148769	15	0.00167089	4	0.00525855	2	TRUE	TRUE
D059607	Polydipsia, Psychogenic	Symptom	0.0083222	3	0.00360072	12	0.0056163	3	TRUE	TRUE
D018489	Space Motion Sickness	Symptom	0.0073648	2	0.00411682	14	0.00602891	4	TRUE	TRUE
D006314	Hearing Loss, Conductive	Symptom	0.00855728	4	0.00295865	9	0.00628787	5	TRUE	TRUE
D014770	Virilism	Symptom	0.00956699	5	0.00445465	16	0.00795664	6	TRUE	TRUE
D010148	Pain, Intractable	Symptom	0.0213716	36	0.00232293	7	0.00799793	7	TRUE	TRUE
D015354	Vision, Low	Symptom	0.0224405	40	0.00240229	8	0.00869488	8	TRUE	TRUE
D057896	Striae Distensae	Symptom	0.0320504	79	0.00177659	5	0.00874094	9	TRUE	TRUE
D020795	Photophobia	Symptom	0.0262698	55	0.00230192	6	0.0088583	10	TRUE	TRUE
D011681	Pupil Disorders	Symptom	0.0150852	16	0.00368996	13	0.00925	11	FALSE	TRUE
D000076042	Alcoholic Korsakoff Syndrome	Symptom	0.0139465	11	0.00501789	22	0.0093986	12	FALSE	TRUE
D001724	Birth Weight	Symptom	0.0170308	24	0.00464838	18	0.00945894	13	FALSE	TRUE
D020250	Postoperative Nausea and Vomiting	Symptom	0.0126221	6	0.00567991	27	0.00982012	14	TRUE	TRUE
D020335	Paraparesis	Symptom	0.0622686	158	0.00102741	1	0.00984453	15	TRUE	TRUE
D008607	Intellectual Disability	Symptom	0.0126491	8	0.0066361	37	0.0103818	16	TRUE	TRUE
D021501	Flank Pain	Symptom	0.015182	17	0.00600564	31	0.0107171	17	FALSE	TRUE
D054062	Deaf-Blind Disorders	Symptom	0.0126243	7	0.00767254	47	0.0111272	18	TRUE	TRUE
D046608	Synkinesis	Symptom	0.0533344	141	0.00142726	2	0.0111709	19	TRUE	FALSE
D059246	Tachypnea	Symptom	0.013085	9	0.00787533	51	0.0112783	21	TRUE	FALSE
D010146	Pain	Symptom	0.238157	288	0.00156851	3	0.0432336	172	TRUE	FALSE

## Sheet: Anatomy
Node	Node_Name	Node_Type	P-value Space v Ground - Ground v Basal	Rank by type Space v Ground - Ground v Basal	P-value Space v Basal - Ground v Basal	Rank by type Space v Basal - Ground v Basal	P-value combined space	Rank by type combined space	Top 2.5% either space	Top 5% combined space
UBERON:2000579	rostral mesencephalo-cerebellar tract	Anatomy	0.00148964	8	0.00560293	977	0.000111427	1	TRUE	TRUE
UBERON:2000643	rostral cerebellar tract	Anatomy	0.00148961	7	0.00560298	978	0.000111429	2	TRUE	TRUE
UBERON:0002127	inferior olivary complex	Anatomy	0.00668411	478	0.00223614	65	0.000127111	3	TRUE	TRUE
UBERON:0005401	cerebral hemisphere gray matter	Anatomy	0.0016309	10	0.011896	2206	0.00025303	4	TRUE	TRUE
UBERON:0014450	pretectal nucleus	Anatomy	0.00339799	77	0.00302303	246	0.000356689	5	TRUE	TRUE
UBERON:0002266	anterior olfactory nucleus	Anatomy	0.00234267	26	0.0118795	2204	0.000365335	6	TRUE	TRUE
UBERON:0002893	nucleus of lateral olfactory tract	Anatomy	0.0023427	27	0.0118782	2203	0.000365342	7	TRUE	TRUE
UBERON:0002420	basal ganglion	Anatomy	0.00295531	46	0.00332993	310	0.00038939	8	TRUE	TRUE
UBERON:0035572	nucleus praetectalis profundus	Anatomy	0.00353481	79	0.00305738	259	0.000392344	9	TRUE	TRUE
UBERON:0035593	nucleus circularis of pretectum	Anatomy	0.00353629	81	0.00305705	256	0.000392361	10	TRUE	TRUE
UBERON:0035583	nucleus lentiformis thalamus	Anatomy	0.00353657	84	0.00305826	265	0.000392426	11	TRUE	TRUE
UBERON:0035592	medial spiriform nucleus	Anatomy	0.00353637	82	0.0030568	255	0.000392513	12	TRUE	TRUE
UBERON:0035586	nucleus lentiformis mesencephali (Aves)	Anatomy	0.00353604	80	0.00305733	258	0.000392546	13	TRUE	TRUE
UBERON:0035581	nucleus lentiformis of pretectum	Anatomy	0.00353675	85	0.00305773	260	0.000392585	14	TRUE	TRUE
UBERON:0035580	nucleus geniculatus of pretectum	Anatomy	0.00353698	86	0.00305868	268	0.000392607	15	TRUE	TRUE
UBERON:0035562	intermediate pretectal nucleus	Anatomy	0.00353763	88	0.00305808	262	0.000392641	16	TRUE	TRUE
UBERON:0035587	nucleus pretectalis diffusus	Anatomy	0.00353644	83	0.00305843	267	0.000392723	17	TRUE	TRUE
UBERON:0035584	ventral pretectal nucleus (sauropsida)	Anatomy	0.00353842	91	0.00305809	263	0.000392789	18	TRUE	TRUE
UBERON:0002572	principal pretectal nucleus	Anatomy	0.00353832	90	0.00305823	264	0.00039281	19	TRUE	TRUE
UBERON:0035591	lateral spiriform nucleus	Anatomy	0.00353868	92	0.00305834	266	0.000392851	20	TRUE	TRUE
UBERON:0035585	tectal gray nucleus (Testudines)	Anatomy	0.0035378	89	0.00305677	254	0.000392868	21	TRUE	TRUE
UBERON:0035582	nucleus posteriodorsalis of pretectum	Anatomy	0.00353761	87	0.00305676	253	0.000392881	22	TRUE	TRUE
UBERON:0002565	olivary pretectal nucleus	Anatomy	0.00353993	94	0.00305958	269	0.000392904	23	TRUE	TRUE
UBERON:0002996	nucleus of optic tract	Anatomy	0.00353876	93	0.0030572	257	0.00039292	24	TRUE	TRUE
UBERON:6001911	insect embryonic/larval nervous system	Anatomy	0.000630847	1	0.0174099	3096	0.000399938	25	TRUE	TRUE
UBERON:0035566	central pretectal nucleus	Anatomy	0.00328948	70	0.00255737	156	0.000413273	26	TRUE	TRUE
UBERON:0035568	superficial pretectal nucleus	Anatomy	0.0032722	66	0.00256366	157	0.0004176	27	TRUE	TRUE
UBERON:2000194	dorsal accessory optic nucleus	Anatomy	0.00326818	64	0.0025385	154	0.000418213	28	TRUE	TRUE
UBERON:2000454	ventral accessory optic nucleus	Anatomy	0.00326822	65	0.00253847	153	0.000418232	29	TRUE	TRUE
UBERON:0014531	white matter lamina of diencephalon	Anatomy	0.00304054	54	0.00599558	1072	0.000429103	30	TRUE	TRUE
UBERON:0035807	area X of basal ganglion	Anatomy	0.00327499	67	0.00289198	218	0.000431853	31	TRUE	TRUE
UBERON:0002765	lateral medullary lamina of globus pallidus	Anatomy	0.00298784	49	0.00425846	566	0.000497058	32	TRUE	TRUE
UBERON:0002727	medial medullary lamina of globus pallidus	Anatomy	0.00298785	50	0.00425861	567	0.000497058	33	TRUE	TRUE
UBERON:0001875	globus pallidus	Anatomy	0.00302187	53	0.00429032	585	0.000500021	34	TRUE	TRUE
UBERON:0002755	pyramidal decussation	Anatomy	0.000814597	3	0.000270608	1	0.000519722	35	TRUE	TRUE
UBERON:0035567	accessory pretectal nucleus	Anatomy	0.00372231	101	0.00272385	188	0.000523373	36	TRUE	TRUE
UBERON:0035565	caudal pretectal nucleus	Anatomy	0.00374551	103	0.00269756	180	0.000533113	37	TRUE	TRUE
UBERON:0035563	magnocellular superficial pretectal nucleus	Anatomy	0.00374572	104	0.00269779	182	0.000533139	38	TRUE	TRUE
UBERON:0035564	parvocellular superficial pretectal nucleus	Anatomy	0.00374605	105	0.00269765	181	0.000533183	39	TRUE	TRUE
UBERON:0002888	lateral part of basal amygdaloid nucleus	Anatomy	0.00164711	12	0.0136064	2530	0.000535542	40	TRUE	TRUE
UBERON:0002889	medial part of basal amygdaloid nucleus	Anatomy	0.00164709	11	0.0136067	2531	0.000535578	41	TRUE	TRUE
UBERON:0002763	accessory medullary lamina of globus pallidus	Anatomy	0.00283935	43	0.00546451	951	0.000569479	42	TRUE	TRUE
UBERON:0006514	pallidum	Anatomy	0.0027526	39	0.0028023	203	0.000596501	43	TRUE	TRUE
UBERON:2000687	superficial pretectum	Anatomy	0.00385004	111	0.00277769	195	0.000604339	44	TRUE	TRUE
UBERON:0013182	core of melon organ	Anatomy	0.00187943	15	0.00399209	457	0.000636631	45	TRUE	TRUE
UBERON:2000183	central pretectum	Anatomy	0.00402365	118	0.00279854	199	0.000640116	46	TRUE	TRUE
UBERON:0002316	white matter	Anatomy	0.00594832	381	0.013601	2528	0.00066634	47	FALSE	TRUE
UBERON:0022943	reticulospinal tract	Anatomy	0.00595675	383	0.0135847	2521	0.000669495	48	FALSE	TRUE
UBERON:0035939	amiculum	Anatomy	0.00595771	384	0.0135856	2522	0.000669566	49	FALSE	TRUE
UBERON:2005343	endohypothalamic tract	Anatomy	0.00595858	387	0.0135892	2526	0.000669754	50	FALSE	TRUE
UBERON:2005344	preopticohypothalamic tract	Anatomy	0.00595847	386	0.0135873	2524	0.00066978	51	FALSE	TRUE
UBERON:0014932	periventricular white matter	Anatomy	0.00595815	385	0.0135885	2525	0.000669803	52	FALSE	TRUE
UBERON:2005341	medial longitudinal catecholaminergic tract	Anatomy	0.00595876	388	0.0135872	2523	0.000669848	53	FALSE	TRUE
UBERON:0003559	hindbrain arachnoid mater	Anatomy	0.000667442	2	0.000465827	13	0.000687927	54	TRUE	TRUE
UBERON:2000318	brainstem and spinal white matter	Anatomy	0.00309014	55	0.00317209	282	0.000695761	55	TRUE	TRUE
UBERON:0002890	anterior amygdaloid area	Anatomy	0.00631501	419	0.0192496	3354	0.000708531	56	FALSE	TRUE
UBERON:0002578	sublentiform nucleus	Anatomy	0.00381345	107	0.00298792	234	0.000710661	57	TRUE	TRUE
UBERON:0013417	epicranium	Anatomy	0.0044036	170	0.0267624	4154	0.000732807	58	TRUE	TRUE
UBERON:0002762	internal medullary lamina of thalamus	Anatomy	0.00413729	129	0.00988861	1861	0.000812239	59	TRUE	TRUE
UBERON:0014534	external medullary lamina of thalamus	Anatomy	0.00413725	128	0.00988932	1862	0.000812331	60	TRUE	TRUE
UBERON:0009974	lumen of Rathke's pouch	Anatomy	0.00388261	112	0.00286332	214	0.000815606	61	TRUE	TRUE
UBERON:0005383	caudate-putamen	Anatomy	0.00332741	74	0.0101644	1919	0.000816387	62	TRUE	TRUE
UBERON:2000449	torus longitudinalis	Anatomy	0.00788814	624	0.00493113	796	0.000822042	63	FALSE	TRUE
UBERON:0014533	medullary lamina of thalamus	Anatomy	0.00419902	135	0.0101337	1912	0.000824435	64	TRUE	TRUE
UBERON:0035011	central gray substance	Anatomy	0.00298435	48	0.0061666	1136	0.000846904	65	TRUE	TRUE
UBERON:0000013	sympathetic nervous system	Anatomy	0.000880638	4	0.00131204	22	0.00088364	66	TRUE	TRUE
UBERON:0035590	nucleus interstitio-pretectalis-subpretectalis	Anatomy	0.00644425	450	0.00535414	923	0.000888952	67	FALSE	TRUE
UBERON:0010123	future facial nucleus	Anatomy	0.00747052	571	0.00728943	1371	0.000889022	68	FALSE	TRUE
UBERON:0035589	nucleus subpretectalis	Anatomy	0.00644478	451	0.00535427	924	0.00088904	69	FALSE	TRUE
UBERON:0010126	future nucleus ambiguus	Anatomy	0.00747068	572	0.00729035	1374	0.000889082	70	FALSE	TRUE
UBERON:0010124	future inferior salivatory nucleus	Anatomy	0.00747263	574	0.00728961	1372	0.000889275	71	FALSE	TRUE
UBERON:0010125	future superior salivatory nucleus	Anatomy	0.00747221	573	0.0072908	1375	0.000889326	72	FALSE	TRUE
UBERON:0002020	gray matter	Anatomy	0.00748842	575	0.00731291	1381	0.000892154	73	FALSE	TRUE
UBERON:0013672	priapium	Anatomy	0.00242698	30	0.00804674	1517	0.000913286	74	TRUE	TRUE
UBERON:0006726	outer canthus	Anatomy	0.0055018	291	0.00893444	1692	0.000922743	75	TRUE	TRUE
UBERON:2000599	torus semicircularis	Anatomy	0.00679646	484	0.00556314	967	0.000943809	76	FALSE	TRUE
UBERON:0001944	pretectal region	Anatomy	0.0042893	152	0.0032018	286	0.000964356	77	TRUE	TRUE
UBERON:0022303	nervous system cell part layer	Anatomy	0.00248097	33	0.0156188	2820	0.000978571	78	TRUE	TRUE
UBERON:0036224	corticobulbar and corticospinal tracts	Anatomy	0.00224898	25	0.000377517	2	0.000991077	79	TRUE	TRUE
UBERON:0000369	corpus striatum	Anatomy	0.00336363	75	0.00526929	895	0.00102688	80	TRUE	TRUE
UBERON:2000174	caudal cerebellar tract	Anatomy	0.00298848	51	0.00362063	349	0.00103481	81	TRUE	TRUE
UBERON:2000639	commissure of the secondary gustatory nuclei	Anatomy	0.00298856	52	0.00362075	350	0.00103484	82	TRUE	TRUE
UBERON:0034910	medial pretectal nucleus	Anatomy	0.0049722	218	0.00537195	930	0.00104819	83	TRUE	TRUE
UBERON:0034918	anterior pretectal nucleus	Anatomy	0.00497239	219	0.00537187	929	0.00104828	84	TRUE	TRUE
UBERON:0005380	olfactory bulb subependymal zone	Anatomy	0.0107374	922	0.0395985	4990	0.00105501	85	FALSE	TRUE
UBERON:6000014	labial segment	Anatomy	0.00162145	9	0.00740961	1400	0.0010586	86	TRUE	TRUE
UBERON:0006107	basolateral amygdaloid nuclear complex	Anatomy	0.0057275	368	0.0305377	4455	0.00106636	87	FALSE	TRUE
UBERON:0013180	bursal cartilage	Anatomy	0.00788986	625	0.00761144	1431	0.00108746	88	FALSE	TRUE
UBERON:0016549	central nervous system white matter layer	Anatomy	0.00622076	405	0.0228067	3803	0.0010875	89	FALSE	TRUE
UBERON:6000009	antennal segment	Anatomy	0.0023718	29	0.00358394	342	0.00111383	90	TRUE	TRUE
UBERON:0013181	blowhole ligament	Anatomy	0.00464262	196	0.00289972	220	0.00113729	91	TRUE	TRUE
UBERON:0004001	olfactory bulb layer	Anatomy	0.011316	969	0.0400373	5011	0.00114514	92	FALSE	TRUE
UBERON:0000446	septum of telencephalon	Anatomy	0.00116637	5	0.000727018	15	0.00114543	93	TRUE	TRUE
UBERON:0002615	ventral tegmental decussation	Anatomy	0.00440271	169	0.0127207	2351	0.00114952	94	TRUE	TRUE
UBERON:0001925	ventral lateral nucleus of thalamus	Anatomy	0.00372198	100	0.0069755	1330	0.00118465	95	TRUE	TRUE
UBERON:0007418	neural decussation	Anatomy	0.00570353	363	0.0169733	3034	0.00120715	96	FALSE	TRUE
UBERON:0002887	basal amygdaloid nucleus	Anatomy	0.00249126	34	0.013415	2477	0.00122112	97	TRUE	TRUE
UBERON:0012373	sympathetic nerve plexus	Anatomy	0.00127354	6	0.00240299	136	0.00124368	98	TRUE	TRUE
UBERON:6001734	larval labral segment	Anatomy	0.00415758	133	0.00117525	19	0.00127234	99	TRUE	TRUE
UBERON:0002596	ventral posterior nucleus of thalamus	Anatomy	0.00832753	670	0.0124258	2311	0.00131633	100	FALSE	TRUE
UBERON:0014532	white matter lamina of cerebral hemisphere	Anatomy	0.0045311	189	0.00623661	1169	0.00132085	101	TRUE	TRUE
UBERON:0003040	central gray substance of midbrain	Anatomy	0.00405454	121	0.0112567	2101	0.00138664	102	TRUE	TRUE
UBERON:0013115	pterygoideus glandulae muscle	Anatomy	0.0101229	837	0.0316193	4566	0.00138851	103	FALSE	TRUE
UBERON:0013114	compressor glandulae muscle	Anatomy	0.0101242	838	0.0316189	4565	0.00138879	104	FALSE	TRUE
UBERON:0034993	basal ventral medial nucleus of thalamus	Anatomy	0.00749095	576	0.00843215	1595	0.00138883	105	FALSE	TRUE
UBERON:0001876	amygdala	Anatomy	0.00508413	237	0.0123153	2288	0.00140611	106	TRUE	TRUE
UBERON:0001888	lateral olfactory stria	Anatomy	0.00203904	20	0.00299351	236	0.00142824	107	TRUE	TRUE
UBERON:0034730	olfactory tract linking bulb to ipsilateral dorsal telencephalon	Anatomy	0.0020482	21	0.00300151	237	0.00143302	108	TRUE	TRUE
UBERON:6000160	embryonic antennal segment	Anatomy	0.00188967	16	0.0046775	690	0.0014338	109	TRUE	TRUE
UBERON:2000238	olfactory tract linking bulb to ipsilateral ventral telencephalon	Anatomy	0.00205746	22	0.0030198	245	0.00143994	110	TRUE	TRUE
UBERON:0022293	reproductive gland secretion	Anatomy	0.00424442	146	0.00139649	26	0.00145026	111	TRUE	TRUE
UBERON:0002265	olfactory tract	Anatomy	0.0020842	23	0.00304297	250	0.00146042	112	TRUE	TRUE
UBERON:0014933	periventricular gray matter	Anatomy	0.00454565	190	0.00278769	197	0.00147063	113	TRUE	TRUE
UBERON:0003528	brain gray matter	Anatomy	0.00454729	191	0.00279904	202	0.00147436	114	TRUE	TRUE
UBERON:0009501	mesenchyme of fronto-nasal process	Anatomy	0.0039751	116	0.0121077	2248	0.00150494	115	TRUE	TRUE
UBERON:0002477	medial globus pallidus	Anatomy	0.00509567	240	0.00835765	1580	0.0015205	116	TRUE	TRUE
UBERON:6001733	larval procephalic segment	Anatomy	0.00317028	62	0.00409017	497	0.00152888	117	TRUE	TRUE
UBERON:0022429	temporal cortex cingulum	Anatomy	0.00721575	521	0.00132915	23	0.00153016	118	TRUE	TRUE
UBERON:6001737	larval gnathal segment	Anatomy	0.00269955	37	0.0092759	1752	0.00154711	119	TRUE	TRUE
UBERON:0022430	hippocampus cortex cingulum	Anatomy	0.00622646	406	0.00166653	35	0.00156146	120	TRUE	TRUE
UBERON:2000609	ventrolateral nucleus	Anatomy	0.00688639	495	0.00670863	1278	0.00158096	121	FALSE	TRUE
UBERON:2000826	central nucleus torus semicircularis	Anatomy	0.00688658	496	0.00670868	1279	0.00158096	122	FALSE	TRUE
UBERON:0003135	male reproductive organ	Anatomy	0.00466497	197	0.000381965	3	0.00158772	123	TRUE	TRUE
UBERON:0035573	dorsal pretectal periventricular nucleus	Anatomy	0.0112199	960	0.00710202	1344	0.00160022	124	FALSE	TRUE
UBERON:0035574	ventral pretectal periventricular nucleus	Anatomy	0.0112205	961	0.00710113	1341	0.00160052	125	FALSE	TRUE
UBERON:0035577	paracommissural periventricular pretectal nucleus	Anatomy	0.0112205	962	0.00710166	1342	0.0016007	126	FALSE	TRUE
UBERON:0002138	habenulo-interpeduncular tract	Anatomy	0.00624017	407	0.00510084	847	0.00161957	127	FALSE	TRUE
UBERON:0035569	periventricular pretectal nucleus	Anatomy	0.011517	1000	0.0071773	1354	0.00163899	128	FALSE	TRUE
UBERON:0014530	white matter lamina of neuraxis	Anatomy	0.00398127	117	0.00813708	1536	0.00165437	129	TRUE	TRUE
UBERON:0006238	future brain	Anatomy	0.00976023	811	0.00497552	815	0.00168055	130	FALSE	TRUE
UBERON:6001740	larval labial segment	Anatomy	0.0042627	147	0.00300497	239	0.00168064	131	TRUE	TRUE
UBERON:0022649	habenulo-interpeduncular tract of diencephalon	Anatomy	0.0126304	1148	0.00928706	1756	0.0016976	132	FALSE	TRUE
UBERON:0005821	gracile fasciculus	Anatomy	0.00535829	271	0.00817702	1545	0.00175204	133	TRUE	TRUE
UBERON:0003133	reproductive organ	Anatomy	0.0019513	19	0.00111809	18	0.0017791	134	TRUE	TRUE
UBERON:0002663	septal nuclear complex	Anatomy	0.00270256	38	0.022105	3709	0.00178159	135	TRUE	TRUE
UBERON:0023865	medial ventral tegmental area	Anatomy	0.00814704	659	0.00486377	750	0.0017982	136	FALSE	TRUE
UBERON:0013116	venom gland musculature	Anatomy	0.00633349	420	0.0267241	4152	0.00180319	137	FALSE	TRUE
UBERON:6001729	larval segment	Anatomy	0.00191609	17	0.00640631	1211	0.00181542	138	TRUE	TRUE
UBERON:0001882	nucleus accumbens	Anatomy	0.00813475	656	0.00797175	1484	0.00181599	139	FALSE	TRUE
UBERON:0011775	vagus nerve nucleus	Anatomy	0.0102879	857	0.00985562	1857	0.00181679	140	FALSE	TRUE
UBERON:0002640	cuneocerebellar tract	Anatomy	0.00413481	123	0.0020533	55	0.00182389	141	TRUE	TRUE
UBERON:0002752	olivocerebellar tract	Anatomy	0.00413489	124	0.00205284	53	0.00182389	142	TRUE	TRUE
UBERON:0002714	rubrospinal tract	Anatomy	0.004135	125	0.00205308	54	0.00182392	143	TRUE	TRUE
UBERON:0002718	solitary tract	Anatomy	0.00413514	126	0.00205283	52	0.00182398	144	TRUE	TRUE
UBERON:0002719	spino-olivary tract	Anatomy	0.00413545	127	0.00205339	56	0.00182415	145	TRUE	TRUE
UBERON:0005233	medial-nasal process ectoderm	Anatomy	0.00258875	36	0.00565856	989	0.00186483	146	TRUE	TRUE
UBERON:0035588	subpretectal complex of Aves	Anatomy	0.0100925	833	0.00686412	1315	0.0018915	147	FALSE	TRUE
UBERON:6007070	centro-posterior medial synaptic neuropil domain	Anatomy	0.00482179	211	0.00128161	21	0.00189277	148	TRUE	TRUE
UBERON:0034991	anterior cortical amygdaloid nucleus	Anatomy	0.00739682	544	0.0142891	2630	0.00190101	149	FALSE	TRUE
UBERON:0002410	autonomic nervous system	Anatomy	0.00184205	14	0.00342898	322	0.00190369	150	TRUE	TRUE
UBERON:6004481	adult external head	Anatomy	0.00439445	167	0.00278532	196	0.00191819	151	TRUE	TRUE
UBERON:0003965	sympathetic afferent fiber	Anatomy	0.00257022	35	0.0076261	1432	0.00192409	152	TRUE	TRUE
UBERON:6000165	embryonic labial segment	Anatomy	0.00236793	28	0.0072269	1364	0.0019398	153	TRUE	TRUE
UBERON:0002637	ventral anterior nucleus of thalamus	Anatomy	0.00565029	360	0.00772315	1439	0.00194271	154	FALSE	TRUE
UBERON:0035019	inferior olive, beta nucleus	Anatomy	0.00797178	632	0.00463989	676	0.00195142	155	FALSE	TRUE
UBERON:6003006	adult segment	Anatomy	0.00374207	102	0.00645368	1224	0.00196853	156	TRUE	TRUE
UBERON:0035931	sagittal stratum	Anatomy	0.00389318	113	0.00202498	48	0.00198287	157	TRUE	TRUE
UBERON:0006610	tunica albuginea	Anatomy	0.0080862	651	0.000389531	4	0.00198885	158	TRUE	TRUE
UBERON:6001735	larval antennal segment	Anatomy	0.00639675	422	0.00215018	62	0.00199112	159	TRUE	TRUE
UBERON:0002308	nucleus of brain	Anatomy	0.00796465	630	0.00606114	1083	0.00199163	160	FALSE	TRUE
UBERON:0002587	nucleus subceruleus	Anatomy	0.00798919	636	0.0060654	1087	0.00200859	161	FALSE	TRUE
UBERON:0002997	nucleus of medial eminence	Anatomy	0.00798963	637	0.00606501	1086	0.00200869	162	FALSE	TRUE
UBERON:0003026	limitans nucleus	Anatomy	0.0079907	638	0.0060649	1085	0.00200899	163	FALSE	TRUE
UBERON:0013736	interfascicular linear nucleus	Anatomy	0.0079914	639	0.00606545	1089	0.00200932	164	FALSE	TRUE
UBERON:0002322	periventricular nucleus	Anatomy	0.007992	640	0.00606487	1084	0.00200943	165	FALSE	TRUE
UBERON:0003033	suprageniculate nucleus of thalamus	Anatomy	0.00799286	641	0.00606544	1088	0.00200968	166	FALSE	TRUE
UBERON:0002317	white matter of cerebellum	Anatomy	0.0042386	145	0.00331453	306	0.00201504	167	TRUE	TRUE
UBERON:0006240	future forebrain	Anatomy	0.00595416	382	0.00301402	243	0.00202811	168	TRUE	TRUE
UBERON:0002942	ventral posterolateral nucleus	Anatomy	0.00570861	364	0.00776871	1451	0.00203364	169	FALSE	TRUE
UBERON:0002945	ventral posteromedial nucleus of thalamus	Anatomy	0.00570867	365	0.00776825	1450	0.00203366	170	FALSE	TRUE
UBERON:0002589	lateral corticospinal tract	Anatomy	0.00566243	361	0.0194821	3393	0.00203735	171	FALSE	TRUE
UBERON:0027333	arbor vitae	Anatomy	0.00427554	148	0.00333325	311	0.00204178	172	TRUE	TRUE
UBERON:0016570	lamina of gray matter of spinal cord	Anatomy	0.0128731	1170	0.0366731	4859	0.00204695	173	FALSE	TRUE
UBERON:0014568	dorsal tegmental nucleus pars dorsalis	Anatomy	0.0078428	617	0.00475516	717	0.0020541	174	FALSE	TRUE
UBERON:0014569	dorsal tegmental nucleus pars ventralis	Anatomy	0.00784343	618	0.00475505	716	0.0020542	175	FALSE	TRUE
UBERON:0002603	paraterminal gyrus	Anatomy	0.0136252	1300	0.0155921	2816	0.00205507	176	FALSE	TRUE
UBERON:0013188	monkey lips dorsal bursa complex	Anatomy	0.0055317	343	0.00513718	861	0.00205579	177	FALSE	TRUE
UBERON:0002665	supracallosal gyrus	Anatomy	0.0140011	1328	0.0156987	2827	0.00210016	178	FALSE	TRUE
UBERON:0006536	male reproductive gland secretion	Anatomy	0.00467508	198	0.00229015	123	0.00211317	179	TRUE	TRUE
UBERON:0004461	skeletal musculature of head	Anatomy	0.0189731	1745	0.0471975	5341	0.00215309	180	FALSE	TRUE
UBERON:0022262	auditory radiation	Anatomy	0.00246999	31	0.00369133	368	0.00215911	181	TRUE	TRUE
UBERON:0022247	forebrain ipsilateral fiber tracts	Anatomy	0.0024706	32	0.00370973	371	0.00216268	182	TRUE	TRUE
UBERON:0009570	spinal cord sulcus limitans	Anatomy	0.00417063	134	0.00382787	395	0.00218847	183	TRUE	TRUE
UBERON:0000079	male reproductive system	Anatomy	0.0021664	24	0.0015401	28	0.00219555	184	TRUE	TRUE
UBERON:0001874	putamen	Anatomy	0.00686515	490	0.00299164	235	0.00222255	185	TRUE	TRUE
UBERON:0008807	coagulating gland	Anatomy	0.00330689	72	0.037146	4882	0.00224692	186	TRUE	TRUE
UBERON:0002476	lateral globus pallidus	Anatomy	0.00683544	488	0.0100613	1902	0.00226048	187	FALSE	TRUE
UBERON:0006516	dorsal pallidum	Anatomy	0.00683628	489	0.0100615	1903	0.00226081	188	FALSE	TRUE
UBERON:0000432	endopeduncular nucleus	Anatomy	0.0186207	1729	0.0134556	2490	0.00227079	189	FALSE	TRUE
UBERON:0011178	principal nucleus of stria terminalis	Anatomy	0.00605776	393	0.0167512	3004	0.00228377	190	FALSE	TRUE
UBERON:0011179	transverse nucleus of stria terminalis	Anatomy	0.00605842	394	0.0167525	3005	0.002284	191	FALSE	TRUE
UBERON:0005356	Rathke's pouch	Anatomy	0.00507073	227	0.0102593	1934	0.00230255	192	TRUE	TRUE
UBERON:0023740	habenulo-interpeduncular tract of midbrain	Anatomy	0.00613658	400	0.00758128	1425	0.00230404	193	FALSE	TRUE
UBERON:0022320	dorsal cochlear nucleus pyramidal cell layer	Anatomy	0.007584	594	0.016393	2943	0.00231918	194	FALSE	TRUE
UBERON:0029009	granular cell layer of dorsal cochlear nucleus	Anatomy	0.00758443	595	0.0163933	2944	0.00231925	195	FALSE	TRUE
UBERON:0034876	future neurohypophysis	Anatomy	0.00546115	281	0.00300721	240	0.0023384	196	TRUE	TRUE
UBERON:0004721	crista ampullaris	Anatomy	0.00193167	18	0.0024957	147	0.00236277	197	TRUE	TRUE
UBERON:0005870	olfactory pit	Anatomy	0.00175425	13	0.00484284	746	0.00239692	198	TRUE	TRUE
UBERON:0003961	cingulum of brain	Anatomy	0.00543808	279	0.00181507	39	0.00239793	199	TRUE	TRUE
UBERON:0005832	cuneate fasciculus	Anatomy	0.00572721	366	0.0077432	1444	0.0024098	200	FALSE	TRUE
UBERON:0010518	pelvic fin clasper	Anatomy	0.00764555	598	0.0145871	2674	0.00247624	201	FALSE	TRUE
UBERON:0005359	spinal cord ependyma	Anatomy	0.00282127	42	0.00125884	20	0.00247881	202	TRUE	TRUE
UBERON:0018315	clasper plate	Anatomy	0.00770104	601	0.0145497	2670	0.00251102	203	FALSE	TRUE
UBERON:0002591	oral part of spinal trigeminal nucleus	Anatomy	0.0176816	1656	0.00040686	6	0.00252629	204	TRUE	TRUE
UBERON:0002873	interpolar part of spinal trigeminal nucleus	Anatomy	0.0176828	1657	0.000406832	5	0.00252631	205	TRUE	TRUE
UBERON:0014529	lenticular fasciculus	Anatomy	0.00750994	579	0.00718089	1357	0.00252768	206	FALSE	TRUE
UBERON:0002729	claustral amygdaloid area	Anatomy	0.00360125	95	0.00777707	1454	0.00254568	207	TRUE	TRUE
UBERON:6000008	labral segment	Anatomy	0.00640673	423	0.00241903	137	0.00257839	208	TRUE	TRUE
UBERON:0010947	occipitalis	Anatomy	0.00749625	577	0.0176171	3123	0.0025834	209	FALSE	TRUE
UBERON:0010952	frontalis muscle belly	Anatomy	0.00749662	578	0.017617	3122	0.00258349	210	FALSE	TRUE
UBERON:0013149	hindbrain vesicle	Anatomy	0.0104621	873	0.017602	3119	0.00265124	211	FALSE	TRUE
UBERON:0002754	predorsal bundle	Anatomy	0.00473454	203	0.00569654	1004	0.00266837	212	TRUE	TRUE
UBERON:2000985	ventral rhombencephalic commissure medulla oblongata	Anatomy	0.00473464	204	0.0056963	1003	0.00266842	213	TRUE	TRUE
UBERON:2000430	secondary gustatory tract	Anatomy	0.00473482	205	0.00569628	1002	0.00266846	214	TRUE	TRUE
UBERON:0014649	white matter of medulla oblongata	Anatomy	0.00473968	207	0.00569791	1005	0.00267093	215	TRUE	TRUE
UBERON:0002687	area X of ventral lateral nucleus	Anatomy	0.00507409	229	0.00572217	1007	0.00267713	216	TRUE	TRUE
UBERON:0002608	caudal part of ventral lateral nucleus	Anatomy	0.00507464	230	0.00572421	1011	0.00267743	217	TRUE	TRUE
UBERON:0002617	pars postrema of ventral lateral nucleus	Anatomy	0.00507513	232	0.00572276	1008	0.0026776	218	TRUE	TRUE
UBERON:0002614	medial part of ventral lateral nucleus	Anatomy	0.00507482	231	0.00572341	1010	0.00267767	219	TRUE	TRUE
UBERON:0035785	telencephalic song nucleus HVC	Anatomy	0.00947722	799	0.0162253	2919	0.00267789	220	FALSE	TRUE
UBERON:0002978	oral part of ventral lateral nucleus	Anatomy	0.00507575	233	0.00572313	1009	0.00267808	221	TRUE	TRUE
UBERON:0035808	robust nucleus of arcopallium	Anatomy	0.00947952	800	0.016227	2920	0.00267902	222	FALSE	TRUE
UBERON:0014742	central nucleus of pallium	Anatomy	0.00948009	801	0.0162284	2922	0.00267909	223	FALSE	TRUE
UBERON:6001652	eye-antennal disc primordium	Anatomy	0.00297899	47	0.00230723	125	0.00270643	224	TRUE	TRUE
UBERON:0014912	thalamic eminence	Anatomy	0.0104398	868	0.00873232	1663	0.00271477	225	FALSE	TRUE
UBERON:0005478	sulcus limitans of neural tube	Anatomy	0.016368	1562	0.00153467	27	0.0027171	226	TRUE	TRUE
UBERON:0010135	sensory circumventricular organ	Anatomy	0.00281924	41	0.00189273	42	0.00274992	227	TRUE	TRUE
UBERON:0002588	decussation of superior cerebellar peduncle	Anatomy	0.00581168	375	0.00787226	1469	0.00276839	228	FALSE	TRUE
UBERON:2000479	caudal mesencephalo-cerebellar tract	Anatomy	0.00913765	761	0.011804	2187	0.00278114	229	FALSE	TRUE
UBERON:0009204	medial nasal process mesenchyme	Anatomy	0.00474865	208	0.0145041	2665	0.00279467	230	TRUE	TRUE
UBERON:0018238	dorsal column nucleus	Anatomy	0.00689741	499	0.00674066	1284	0.0028288	231	FALSE	TRUE
UBERON:0001907	zona incerta	Anatomy	0.0119839	1071	0.00888558	1683	0.0028366	232	FALSE	TRUE
UBERON:0002692	medullary raphe nuclear complex	Anatomy	0.00799857	643	0.010639	1985	0.00285664	233	FALSE	TRUE
UBERON:0006786	white matter of superior colliculus	Anatomy	0.0149573	1406	0.0182499	3209	0.0028636	234	FALSE	TRUE
UBERON:0011756	male genital swelling	Anatomy	0.00339336	76	0.00287922	216	0.00288331	235	TRUE	TRUE
UBERON:0005378	olfactory bulb granule cell layer	Anatomy	0.0211627	1890	0.0354867	4779	0.00290429	236	FALSE	TRUE
UBERON:0004186	olfactory bulb mitral cell layer	Anatomy	0.0211635	1891	0.0354862	4778	0.00290438	237	FALSE	TRUE
UBERON:0022428	cingulate cortex cingulum	Anatomy	0.0185015	1719	0.00195003	44	0.00291124	238	TRUE	TRUE
UBERON:0035831	costal diaphragm	Anatomy	0.00281789	40	0.0030183	244	0.00291392	239	TRUE	TRUE
UBERON:0004905	articulation	Anatomy	0.00321771	63	0.00219338	63	0.00292437	240	TRUE	TRUE
UBERON:0018237	dorsal column-medial lemniscus pathway	Anatomy	0.00548451	283	0.0113081	2104	0.00293623	241	TRUE	TRUE
UBERON:0007707	superior cerebellar peduncle of midbrain	Anatomy	0.00629918	414	0.00496897	811	0.002945	242	FALSE	TRUE
UBERON:6000005	ocular segment	Anatomy	0.00442211	172	0.00736618	1391	0.0029691	243	TRUE	TRUE
UBERON:0009205	lateral nasal process mesenchyme	Anatomy	0.00588158	379	0.0135918	2527	0.00298149	244	FALSE	TRUE
UBERON:0000972	antenna	Anatomy	0.00490923	217	0.0159089	2857	0.00298615	245	TRUE	TRUE
UBERON:6003023	adult abdomen	Anatomy	0.00395426	114	0.00401192	463	0.00303633	246	TRUE	TRUE
UBERON:0007145	dome of diaphragm	Anatomy	0.0031117	58	0.0027985	198	0.0030426	247	TRUE	TRUE
UBERON:0007166	left dome of diaphragm	Anatomy	0.00311152	56	0.0027989	200	0.00304278	248	TRUE	TRUE
UBERON:0007167	right dome of diaphragm	Anatomy	0.00311154	57	0.00279894	201	0.00304281	249	TRUE	TRUE
UBERON:0009857	cavum septum pellucidum	Anatomy	0.00330142	71	0.00162846	33	0.00306003	250	TRUE	TRUE
UBERON:0001663	cerebral vein	Anatomy	0.0244398	2100	0.00043142	11	0.00306303	251	TRUE	TRUE
UBERON:0001664	inferior cerebral vein	Anatomy	0.0244902	2109	0.000431043	9	0.00306566	252	TRUE	TRUE
UBERON:0006666	great cerebral vein	Anatomy	0.0244911	2110	0.000431042	8	0.00306576	253	TRUE	TRUE
UBERON:0035151	dorsal cerebral vein	Anatomy	0.0244925	2111	0.000431026	7	0.00306581	254	TRUE	TRUE
UBERON:0001672	anterior cerebral vein	Anatomy	0.0244896	2108	0.00043113	10	0.00306593	255	TRUE	TRUE
UBERON:0014765	crus of diaphragm	Anatomy	0.0031235	59	0.00290648	222	0.00307277	256	TRUE	TRUE
UBERON:0014766	right crus of diaphragm	Anatomy	0.00316039	60	0.00282284	205	0.00309023	257	TRUE	TRUE
UBERON:0014767	left crus of diaphragm	Anatomy	0.00316052	61	0.00282297	206	0.00309037	258	TRUE	TRUE
UBERON:0022272	corticobulbar tract	Anatomy	0.00845457	689	0.00719152	1359	0.00312516	259	FALSE	TRUE
UBERON:0014647	hemisphere part of cerebellar anterior lobe	Anatomy	0.0084466	685	0.0235402	3878	0.00312908	260	FALSE	TRUE
UBERON:0035468	costodiaphragmatic recess	Anatomy	0.00328177	69	0.00268485	179	0.00313245	261	TRUE	TRUE
UBERON:0009583	spinal cord mantle layer	Anatomy	0.00533227	263	0.00975066	1850	0.00316527	262	TRUE	TRUE
UBERON:0004104	hairline	Anatomy	0.00590243	380	0.0199855	3453	0.00318197	263	FALSE	TRUE
UBERON:0004770	articular system	Anatomy	0.00433877	165	0.00438397	619	0.00318328	264	TRUE	TRUE
UBERON:0002691	ventral tegmental area	Anatomy	0.00790587	627	0.0108374	2022	0.00319834	265	FALSE	TRUE
UBERON:0004025	lateral ganglionic eminence	Anatomy	0.00410305	122	0.0120672	2245	0.00324095	266	TRUE	TRUE
UBERON:0002933	nucleus of anterior commissure	Anatomy	0.00429108	155	0.0182054	3202	0.00324102	267	TRUE	TRUE
UBERON:0001878	septofimbrial nucleus	Anatomy	0.00429101	154	0.0182048	3201	0.00324103	268	TRUE	TRUE
UBERON:0007630	septohippocampal nucleus	Anatomy	0.00429092	153	0.0182076	3205	0.00324103	269	TRUE	TRUE
UBERON:0002931	dorsal septal nucleus	Anatomy	0.00429121	156	0.0182064	3203	0.0032413	270	TRUE	TRUE
UBERON:0002977	triangular septal nucleus	Anatomy	0.0042914	157	0.0182071	3204	0.00324137	271	TRUE	TRUE
UBERON:0019308	septohypothalamic nucleus	Anatomy	0.00429175	158	0.0182078	3206	0.00324169	272	TRUE	TRUE
UBERON:0004714	septum pellucidum	Anatomy	0.00327931	68	0.00198609	46	0.00324485	273	TRUE	TRUE
UBERON:0007627	magnocellular nucleus of stria terminalis	Anatomy	0.00694747	501	0.017871	3159	0.00325994	274	FALSE	TRUE
UBERON:0011176	oval nucleus of stria terminalis	Anatomy	0.00694863	503	0.0178726	3161	0.00326046	275	FALSE	TRUE
UBERON:0011175	fusiform nucleus of stria terminalis	Anatomy	0.00694846	502	0.0178715	3160	0.00326047	276	FALSE	TRUE
UBERON:0000387	meniscus	Anatomy	0.00404315	120	0.00199015	47	0.00327141	277	TRUE	TRUE
UBERON:0024000	cerebellum hemispheric lobule IV	Anatomy	0.00908792	753	0.023861	3902	0.00327919	278	FALSE	TRUE
UBERON:0023998	cerebellum hemispheric lobule II	Anatomy	0.00908874	755	0.0238622	3903	0.00327973	279	FALSE	TRUE
UBERON:0023999	cerebellum hemispheric lobule III	Anatomy	0.00908962	756	0.0238625	3904	0.00327997	280	FALSE	TRUE
UBERON:0024001	cerebellum hemispheric lobule V	Anatomy	0.00909012	757	0.0238657	3905	0.00328035	281	FALSE	TRUE
UBERON:0007763	cerebellum vermis culmen	Anatomy	0.00834895	674	0.0187288	3276	0.00331915	282	FALSE	TRUE
UBERON:0005977	ansiform lobule crus II	Anatomy	0.00850337	695	0.0263419	4130	0.00332783	283	FALSE	TRUE
UBERON:0005976	ansiform lobule crus I	Anatomy	0.00850355	696	0.0263424	4132	0.00332805	284	FALSE	TRUE
UBERON:0002446	patella	Anatomy	0.00377433	106	0.0023009	124	0.00333241	285	TRUE	TRUE
UBERON:0003232	epithelium of knee	Anatomy	0.00343388	78	0.00277061	194	0.00334405	286	TRUE	TRUE
UBERON:0002811	left frontal lobe	Anatomy	0.0118246	1051	0.00284146	210	0.00335055	287	TRUE	TRUE
UBERON:0002810	right frontal lobe	Anatomy	0.0118247	1052	0.00284137	209	0.00335058	288	TRUE	TRUE
UBERON:0003321	mesenchyme of knee	Anatomy	0.00364058	96	0.00251332	152	0.00335535	289	TRUE	TRUE
UBERON:2000459	ventromedial thalamic nucleus	Anatomy	0.0168451	1603	0.0136135	2533	0.00335695	290	FALSE	TRUE
UBERON:2000276	rostrolateral thalamic nucleus of Butler & Saidel	Anatomy	0.0168456	1604	0.013614	2534	0.00335703	291	FALSE	TRUE
UBERON:0006256	knee joint primordium	Anatomy	0.00331674	73	0.0026979	183	0.00337137	292	TRUE	TRUE
UBERON:0002739	medial dorsal nucleus of thalamus	Anatomy	0.0078653	619	0.00781158	1461	0.00337219	293	FALSE	TRUE
UBERON:6001650	labial disc primordium	Anatomy	0.0036474	97	0.00334705	317	0.00338055	294	TRUE	TRUE
UBERON:0004077	cerebellum vermis lobule IV	Anatomy	0.00844923	686	0.0188638	3308	0.00338279	295	FALSE	TRUE
UBERON:0004079	cerebellum vermis lobule V	Anatomy	0.00844935	687	0.0188634	3307	0.00338286	296	FALSE	TRUE
UBERON:0003024	principal part of ventral posteromedial nucleus	Anatomy	0.00629763	411	0.00566101	993	0.00339535	297	FALSE	TRUE
UBERON:0003018	parvicellular part of ventral posteromedial nucleus	Anatomy	0.00629745	409	0.00566067	991	0.0033954	298	FALSE	TRUE
UBERON:0003019	oral part of ventral posterolateral nucleus	Anatomy	0.00629763	410	0.00566057	990	0.00339549	299	FALSE	TRUE
UBERON:0002781	caudal part of ventral posterolateral nucleus of thalamus	Anatomy	0.00629811	413	0.00566089	992	0.00339574	300	FALSE	TRUE
UBERON:0003073	lens placode	Anatomy	0.00613502	399	0.00952896	1799	0.00340554	301	FALSE	TRUE
UBERON:1000002	cranial midline area	Anatomy	0.00883977	742	0.0206003	3550	0.00340871	302	FALSE	TRUE
UBERON:0002001	joint of rib	Anatomy	0.00429844	160	0.00202859	49	0.00341099	303	TRUE	TRUE
UBERON:0005079	eggshell	Anatomy	0.00284107	44	0.00455099	659	0.00342261	304	TRUE	TRUE
UBERON:0005307	chorion-containing eggshell	Anatomy	0.00284477	45	0.00455261	661	0.00342667	305	TRUE	TRUE
UBERON:2000779	lateral forebrain bundle telencephalon	Anatomy	0.00485857	213	0.0178992	3167	0.00343373	306	TRUE	TRUE
UBERON:0002809	right temporal lobe	Anatomy	0.0125123	1126	0.00268207	177	0.00344244	307	TRUE	TRUE
UBERON:0002808	left temporal lobe	Anatomy	0.0125128	1127	0.00268228	178	0.0034427	308	TRUE	TRUE
UBERON:0007417	peduncle of neuraxis	Anatomy	0.0335327	2605	0.0220408	3704	0.00345335	309	FALSE	TRUE
UBERON:0017635	paired venous dural sinus	Anatomy	0.00415645	132	0.00552839	961	0.00347211	310	TRUE	TRUE
UBERON:0014644	cerebrocerebellum	Anatomy	0.00875939	732	0.025589	4050	0.0034933	311	FALSE	TRUE
UBERON:0002935	magnocellular part of ventral anterior nucleus	Anatomy	0.00649165	457	0.00586007	1057	0.00350954	312	FALSE	TRUE
UBERON:0002937	parvicellular part of ventral anterior nucleus	Anatomy	0.0064916	456	0.00586005	1056	0.00350955	313	FALSE	TRUE
UBERON:0001510	skin of knee	Anatomy	0.00404228	119	0.00240219	135	0.00351162	314	TRUE	TRUE
UBERON:6003012	adult antennal segment	Anatomy	0.00628483	408	0.00603682	1079	0.00351171	315	FALSE	TRUE
UBERON:0022254	ventral thalamic fasciculus	Anatomy	0.0086616	727	0.00506273	835	0.00351741	316	FALSE	TRUE
UBERON:0036007	A13 dopaminergic cell group	Anatomy	0.0117937	1045	0.00715671	1349	0.00352006	317	FALSE	TRUE
UBERON:0002131	anterior lobe of cerebellum	Anatomy	0.00994714	824	0.0237136	3891	0.00352641	318	FALSE	TRUE
UBERON:0006121	hemispheric lobule VIII	Anatomy	0.00853471	698	0.025082	4013	0.0035371	319	FALSE	TRUE
UBERON:0005350	lobule simplex	Anatomy	0.00853533	699	0.0250834	4014	0.00353736	320	FALSE	TRUE
UBERON:6003005	adult tagma	Anatomy	0.00556118	349	0.00950731	1796	0.00353788	321	FALSE	TRUE
UBERON:0008885	right putamen	Anatomy	0.0100687	830	0.00346219	324	0.00354864	322	TRUE	TRUE
UBERON:0008884	left putamen	Anatomy	0.0100692	831	0.00346229	325	0.0035488	323	TRUE	TRUE
UBERON:0002884	intercalated amygdaloid nuclei	Anatomy	0.00631145	415	0.013088	2418	0.00355173	324	FALSE	TRUE
UBERON:0002883	central amygdaloid nucleus	Anatomy	0.00631151	416	0.0130894	2419	0.00355185	325	FALSE	TRUE
UBERON:0022229	posterior amygdaloid nucleus	Anatomy	0.00631161	417	0.0130897	2420	0.00355194	326	FALSE	TRUE
UBERON:0015234	nucleus of ventral thalamus	Anatomy	0.0175466	1646	0.0136401	2536	0.0035573	327	FALSE	TRUE
UBERON:0009777	intermediate reticular nucleus	Anatomy	0.0104334	867	0.00831759	1568	0.00355874	328	FALSE	TRUE
UBERON:0003577	knee connective tissue	Anatomy	0.00396879	115	0.00244865	143	0.00356204	329	TRUE	TRUE
UBERON:0001903	thalamic reticular nucleus	Anatomy	0.0197314	1798	0.0187947	3286	0.00357348	330	FALSE	TRUE
UBERON:0000430	ventral intermediate nucleus of thalamus	Anatomy	0.0197321	1799	0.0187951	3287	0.00357397	331	FALSE	TRUE
UBERON:0006743	paleodentate of dentate nucleus	Anatomy	0.00538215	276	0.00157412	31	0.00358306	332	TRUE	TRUE
UBERON:0002747	neodentate part of dentate nucleus	Anatomy	0.00538229	277	0.0015742	32	0.0035832	333	TRUE	TRUE
UBERON:0016458	esophageal hiatus	Anatomy	0.00370443	99	0.00310396	271	0.00360413	334	TRUE	TRUE
UBERON:0006787	middle white layer of superior colliculus	Anatomy	0.0209578	1879	0.020202	3491	0.00361014	335	FALSE	TRUE
UBERON:0018264	dorsal lateral ganglionic eminence	Anatomy	0.00454738	192	0.00473215	711	0.00361568	336	TRUE	TRUE
UBERON:0002645	densocellular part of medial dorsal nucleus	Anatomy	0.00664253	468	0.0057492	1017	0.00363357	337	FALSE	TRUE
UBERON:0002647	magnocellular part of medial dorsal nucleus	Anatomy	0.00664268	469	0.0057495	1020	0.00363377	338	FALSE	TRUE
UBERON:0035114	lateral part of mediodorsal nucleus of the thalamus	Anatomy	0.00664317	470	0.00574884	1016	0.00363387	339	FALSE	TRUE
UBERON:0002654	parvicellular part of medial dorsal nucleus	Anatomy	0.00664345	471	0.00574867	1015	0.00363403	340	FALSE	TRUE
UBERON:0002650	paralaminar part of medial dorsal nucleus	Anatomy	0.00664378	472	0.00574922	1018	0.00363437	341	FALSE	TRUE
UBERON:0035113	central part of mediodorsal nucleus of the thalamus	Anatomy	0.00664414	473	0.00574943	1019	0.00363444	342	FALSE	TRUE
UBERON:0011801	dermal condensation of feather follicle	Anatomy	0.00414654	131	0.00377537	383	0.00364419	343	TRUE	TRUE
UBERON:0011585	cell condensation	Anatomy	0.00414608	130	0.00377612	384	0.00364438	344	TRUE	TRUE
UBERON:0005893	leg bone	Anatomy	0.0044155	171	0.00243561	138	0.0036537	345	TRUE	TRUE
UBERON:0002805	right limbic lobe	Anatomy	0.0134098	1257	0.00282885	207	0.00368463	346	TRUE	TRUE
UBERON:0002804	left limbic lobe	Anatomy	0.0134105	1260	0.00282904	208	0.00368481	347	TRUE	TRUE
UBERON:0005882	neural tube alar plate	Anatomy	0.00538866	278	0.00444987	633	0.00368782	348	TRUE	TRUE
UBERON:0005348	ansiform lobule	Anatomy	0.00867643	728	0.0251253	4016	0.00369814	349	FALSE	TRUE
UBERON:0001103	diaphragm	Anatomy	0.00442268	173	0.00270879	186	0.00371555	350	TRUE	TRUE
UBERON:0004078	cerebellum vermis lobule IX	Anatomy	0.00741153	546	0.0174804	3104	0.00371777	351	FALSE	TRUE
UBERON:0004083	cerebellum vermis lobule X	Anatomy	0.00741187	547	0.017481	3105	0.003718	352	FALSE	TRUE
UBERON:0005347	copula pyramidis	Anatomy	0.00777867	609	0.0235372	3876	0.00374313	353	FALSE	TRUE
UBERON:0003015	anterior quadrangular lobule	Anatomy	0.00777863	608	0.0235378	3877	0.00374314	354	FALSE	TRUE
UBERON:0003012	flocculonodular lobe	Anatomy	0.00746407	570	0.0175792	3116	0.00374491	355	FALSE	TRUE
UBERON:0014702	frontonasal process epithelium	Anatomy	0.0103013	858	0.00404323	472	0.00374491	356	FALSE	TRUE
UBERON:2001183	dermal superficial region	Anatomy	0.00430964	164	0.00391116	422	0.00374947	357	TRUE	TRUE
UBERON:0004003	cerebellum hemisphere lobule	Anatomy	0.00781971	615	0.0235855	3881	0.00375408	358	FALSE	TRUE
UBERON:0013738	parabrachial pigmental nucleus	Anatomy	0.00988446	821	0.0176075	3120	0.00377298	359	FALSE	TRUE
UBERON:4300202	endoskeletal cranial joint	Anatomy	0.00473603	206	0.00231065	126	0.00378502	360	TRUE	TRUE
UBERON:0002806	left occipital lobe	Anatomy	0.0142228	1346	0.00292772	223	0.0037949	361	TRUE	TRUE
UBERON:0002807	right occipital lobe	Anatomy	0.0142238	1347	0.00292773	224	0.00379517	362	TRUE	TRUE
UBERON:0003028	commissure of inferior colliculus	Anatomy	0.00950282	802	0.00239577	134	0.00381062	363	TRUE	TRUE
UBERON:0036043	paravermic lobule X	Anatomy	0.00799894	644	0.021392	3623	0.00383653	364	FALSE	TRUE
UBERON:6000158	embryonic procephalic segment	Anatomy	0.00452718	188	0.0102227	1932	0.00385786	365	TRUE	TRUE
UBERON:0006284	early prosencephalic vesicle	Anatomy	0.0111135	954	0.0185406	3247	0.00386139	366	FALSE	TRUE
UBERON:0034710	spinal cord ventricular layer	Anatomy	0.00985581	818	0.011132	2085	0.0038762	367	FALSE	TRUE
UBERON:0014648	hemisphere part of cerebellar posterior lobe	Anatomy	0.00999294	827	0.0290344	4329	0.00387849	368	FALSE	TRUE
UBERON:0007377	stratum compactum of dermis	Anatomy	0.00490177	216	0.00378124	387	0.00388368	369	TRUE	TRUE
UBERON:0003569	leg connective tissue	Anatomy	0.00454936	193	0.0024496	144	0.00388728	370	TRUE	TRUE
UBERON:6000011	gnathal segment	Anatomy	0.00554875	345	0.0151457	2731	0.0038935	371	FALSE	TRUE
UBERON:0001465	knee	Anatomy	0.00449636	185	0.00280744	204	0.00389857	372	TRUE	TRUE
UBERON:0001511	skin of leg	Anatomy	0.00508474	238	0.00244412	140	0.0039305	373	TRUE	TRUE
UBERON:0005351	paraflocculus	Anatomy	0.00799388	642	0.0213009	3611	0.00394949	374	FALSE	TRUE
UBERON:0013147	early mesencephalic vesicle	Anatomy	0.0120749	1081	0.0195327	3398	0.00394995	375	FALSE	TRUE
UBERON:0008269	nacre	Anatomy	0.00602698	392	0.00377183	381	0.00395486	376	FALSE	TRUE
UBERON:0010053	echolocation organ	Anatomy	0.00675847	481	0.00776223	1448	0.00396528	377	FALSE	TRUE
UBERON:0002150	superior cerebellar peduncle	Anatomy	0.00765049	599	0.00410611	521	0.0039815	378	FALSE	TRUE
UBERON:0027331	flocculonodular lobe, hemisphere portion	Anatomy	0.00841605	683	0.0227249	3797	0.00399329	379	FALSE	TRUE
UBERON:0006847	cerebellar commissure	Anatomy	0.00674377	480	0.00839942	1589	0.00399619	380	FALSE	TRUE
UBERON:0000911	chyle	Anatomy	0.00939431	778	0.003307	296	0.00401171	381	TRUE	TRUE
UBERON:0006535	skin secretion	Anatomy	0.00939545	779	0.00330764	297	0.00401251	382	TRUE	TRUE
UBERON:0010210	blood clot	Anatomy	0.0093962	781	0.00330767	298	0.00401273	383	TRUE	TRUE
UBERON:0009757	ambergris	Anatomy	0.00939598	780	0.00330799	299	0.00401282	384	TRUE	TRUE
UBERON:0006537	female reproductive gland secretion	Anatomy	0.00939683	782	0.00330809	300	0.00401327	385	TRUE	TRUE
UBERON:0012422	secretion of crop	Anatomy	0.00939768	783	0.00330871	301	0.00401382	386	TRUE	TRUE
UBERON:0000176	oronasal secretion	Anatomy	0.00939783	785	0.00330875	302	0.00401406	387	TRUE	TRUE
UBERON:0000177	pus	Anatomy	0.00939774	784	0.0033088	303	0.00401408	388	TRUE	TRUE
UBERON:0006911	digestive system secreted substance	Anatomy	0.00939968	786	0.00330951	304	0.00401503	389	TRUE	TRUE
UBERON:0014523	oculomotor division of oculomotor nuclear complex	Anatomy	0.0122304	1097	0.0231645	3839	0.00402178	390	FALSE	TRUE
UBERON:0014524	electromotor division of oculomotor nuclear complex	Anatomy	0.0122308	1098	0.0231639	3838	0.00402187	391	FALSE	TRUE
UBERON:0007414	nucleus of midbrain tegmentum	Anatomy	0.00767567	600	0.012355	2293	0.00402271	392	FALSE	TRUE
UBERON:0036017	regurgitated substance	Anatomy	0.0094353	789	0.00332418	308	0.00403195	393	TRUE	TRUE
UBERON:0022256	subthalamic fasciculus	Anatomy	0.00892816	748	0.00519722	879	0.00403543	394	FALSE	TRUE
UBERON:0024009	cerebellum hemispheric lobule X	Anatomy	0.00813447	655	0.0201595	3481	0.00403613	395	FALSE	TRUE
UBERON:0036018	regurgitated pellet	Anatomy	0.00945171	795	0.00333619	313	0.00404187	396	TRUE	TRUE
UBERON:0012114	cud	Anatomy	0.00945213	796	0.00333641	314	0.00404216	397	TRUE	TRUE
UBERON:0005726	chemosensory system	Anatomy	0.00444571	175	0.00255361	155	0.00404217	398	TRUE	TRUE
UBERON:0036016	honey	Anatomy	0.00945298	798	0.00333646	316	0.00404236	399	TRUE	TRUE
UBERON:0000172	vomit	Anatomy	0.00945256	797	0.00333643	315	0.0040424	400	TRUE	TRUE
UBERON:0000463	organism substance	Anatomy	0.00944918	794	0.00333369	312	0.00404771	401	TRUE	TRUE
UBERON:2001841	interhyal-epihyal joint	Anatomy	0.00550003	284	0.00224893	69	0.00405114	402	TRUE	TRUE
UBERON:2001842	epihyal-ceratohyal joint	Anatomy	0.00550034	285	0.002249	71	0.00405131	403	TRUE	TRUE
UBERON:2001847	dorsal hypohyal-urohyal joint	Anatomy	0.00550146	289	0.00224846	67	0.00405144	404	TRUE	TRUE
UBERON:2001848	ventral hypohyal-urohyal joint	Anatomy	0.00550221	293	0.00224862	68	0.0040518	405	TRUE	TRUE
UBERON:2001832	parasphenoid-basioccipital joint	Anatomy	0.00550118	286	0.0022497	79	0.00405191	406	TRUE	TRUE
UBERON:0000982	skeletal joint	Anatomy	0.00550325	303	0.00224723	66	0.00405193	407	TRUE	TRUE
UBERON:2001939	inter-basipterygium joint	Anatomy	0.00550127	287	0.00225009	85	0.00405197	408	TRUE	TRUE
UBERON:2002032	lateral ethmoid-frontal joint	Anatomy	0.00550144	288	0.00224991	81	0.00405208	409	TRUE	TRUE
UBERON:2001845	dorsal hypohyal-ventral hypohyal joint	Anatomy	0.00550204	292	0.00224929	74	0.00405219	410	TRUE	TRUE
UBERON:2001846	inter-ventral hypohyal joint	Anatomy	0.00550281	299	0.00224897	70	0.00405236	411	TRUE	TRUE
UBERON:0011873	synarthrosis	Anatomy	0.00550147	290	0.00225021	86	0.00405242	412	TRUE	TRUE
UBERON:2001850	ceratohyal-branchiostegal ray joint	Anatomy	0.00550234	295	0.00224935	75	0.00405244	413	TRUE	TRUE
UBERON:2001794	orbitosphenoid-prootic joint	Anatomy	0.00550303	300	0.00224922	72	0.00405253	414	TRUE	TRUE
UBERON:2001940	vertebra 4-vertebra 5 joint	Anatomy	0.00550326	304	0.00224952	77	0.00405257	415	TRUE	TRUE
UBERON:2001679	mesethmoid-lateral ethmoid joint	Anatomy	0.00550267	298	0.00224959	78	0.00405261	416	TRUE	TRUE
UBERON:0011874	amphiarthrosis	Anatomy	0.00550263	297	0.00225022	87	0.00405287	417	TRUE	TRUE
UBERON:2001711	frontal-pterotic joint	Anatomy	0.00550261	296	0.00225002	83	0.00405294	418	TRUE	TRUE
UBERON:2001849	epihyal-branchiostegal ray joint	Anatomy	0.00550305	301	0.0022495	76	0.00405298	419	TRUE	TRUE
UBERON:2001860	epibranchial 4-upper pharyngeal toothplate joint	Anatomy	0.00550381	308	0.00224929	73	0.00405304	420	TRUE	TRUE
UBERON:2001831	pterosphenoid-orbitosphenoid joint	Anatomy	0.00550225	294	0.00225121	106	0.00405318	421	TRUE	TRUE
UBERON:2001680	mesethmoid-vomer joint	Anatomy	0.00550407	313	0.00224998	82	0.00405346	422	TRUE	TRUE
UBERON:2001803	quadrate-metapterygoid joint	Anatomy	0.00550374	307	0.00225073	94	0.00405366	423	TRUE	TRUE
UBERON:2001843	ceratohyal-dorsal hypohyal joint	Anatomy	0.00550364	306	0.0022505	92	0.00405371	424	TRUE	TRUE
UBERON:2001608	autopalatine-lateral ethmoid joint	Anatomy	0.00550314	302	0.00225146	108	0.00405393	425	TRUE	TRUE
UBERON:2002054	vertebra 5-vertebra 6 joint	Anatomy	0.00550362	305	0.00225149	109	0.00405397	426	TRUE	TRUE
UBERON:2002282	preopercle-opercle joint	Anatomy	0.00550493	320	0.00225009	84	0.004054	427	TRUE	TRUE
UBERON:2001862	epibranchial 3-pharyngobranchial 4 joint	Anatomy	0.00550463	316	0.00225049	91	0.00405405	428	TRUE	TRUE
UBERON:2001710	opercle-interopercle joint	Anatomy	0.00550383	310	0.00225102	100	0.00405414	429	TRUE	TRUE
UBERON:2001801	quadrate-hyomandibula joint	Anatomy	0.00550392	311	0.0022515	110	0.00405419	430	TRUE	TRUE
UBERON:2002059	posttemporal-parietal joint	Anatomy	0.00550461	315	0.00225087	96	0.00405424	431	TRUE	TRUE
UBERON:2002055	vertebra 6 - vertebra 7 joint	Anatomy	0.00550443	314	0.00225115	103	0.00405424	432	TRUE	TRUE
UBERON:2001941	orbitosphenoid-lateral ethmoid joint	Anatomy	0.00550506	321	0.00225101	99	0.00405434	433	TRUE	TRUE
UBERON:2002033	prootic-pterosphenoid joint	Anatomy	0.00550482	319	0.00225111	102	0.00405445	434	TRUE	TRUE
UBERON:4300029	dermal neck joint	Anatomy	0.0055051	322	0.00225091	97	0.00405446	435	TRUE	TRUE
UBERON:2001749	dentary-anguloarticular joint	Anatomy	0.00550468	317	0.00225105	101	0.00405455	436	TRUE	TRUE
UBERON:2002217	parasphenoid-pterosphenoid joint	Anatomy	0.00550676	332	0.00224986	80	0.00405458	437	TRUE	TRUE
UBERON:2001922	inter-frontal joint	Anatomy	0.0055059	325	0.00225071	93	0.00405468	438	TRUE	TRUE
UBERON:2001844	ceratohyal-ventral hypohyal joint	Anatomy	0.00550592	326	0.00225043	90	0.00405468	439	TRUE	TRUE
UBERON:2002038	basioccipital-exoccipital joint	Anatomy	0.00550477	318	0.00225158	111	0.00405471	440	TRUE	TRUE
UBERON:2002034	prootic-exoccipital joint	Anatomy	0.00550566	324	0.00225098	98	0.00405473	441	TRUE	TRUE
UBERON:2001947	hyomandibular-otic region joint	Anatomy	0.00550669	331	0.00225085	95	0.00405481	442	TRUE	TRUE
UBERON:0011965	saddle joint	Anatomy	0.00550602	327	0.0022504	89	0.00405492	443	TRUE	TRUE
UBERON:4100113	dermal intracranial joint	Anatomy	0.00550713	333	0.00225028	88	0.00405495	444	TRUE	TRUE
UBERON:2001784	autopalatine-vomer joint	Anatomy	0.00550607	328	0.00225127	107	0.004055	445	TRUE	TRUE
UBERON:2001863	inter-hypobranchial 3 joint	Anatomy	0.00550649	330	0.00225119	104	0.0040552	446	TRUE	TRUE
UBERON:2001678	mesethmoid-frontal joint	Anatomy	0.00550625	329	0.00225162	112	0.00405522	447	TRUE	TRUE
UBERON:0012133	lateral-intermediate intercuneiform joint	Anatomy	0.00550383	309	0.00225372	120	0.00405533	448	TRUE	TRUE
UBERON:0012134	medial-intermediate intercuneiform joint	Anatomy	0.00550393	312	0.00225379	121	0.00405541	449	TRUE	TRUE
UBERON:2001942	autopalatine-maxillary joint	Anatomy	0.0055075	334	0.00225119	105	0.00405569	450	TRUE	TRUE
UBERON:0012132	intercuneiform joint	Anatomy	0.00550512	323	0.00225394	122	0.00405579	451	TRUE	TRUE
UBERON:2001861	epibranchial 3-pharyngobranchial 3 joint	Anatomy	0.00550765	336	0.00225167	113	0.00405607	452	TRUE	TRUE
UBERON:2001677	mesethmoid-nasal joint	Anatomy	0.00550751	335	0.00225246	117	0.00405632	453	TRUE	TRUE
UBERON:2005264	supraoccipital-parietal joint	Anatomy	0.00550859	337	0.00225217	115	0.00405663	454	TRUE	TRUE
UBERON:2005265	hyomandibula-opercle joint	Anatomy	0.00550954	338	0.00225249	118	0.00405734	455	TRUE	TRUE
UBERON:2005278	preopercle vertical limb-hyomandibula joint	Anatomy	0.0055099	339	0.00225209	114	0.00405759	456	TRUE	TRUE
UBERON:2005268	preopercle horizontal limb-symplectic joint	Anatomy	0.00551012	340	0.00225227	116	0.00405772	457	TRUE	TRUE
UBERON:2001979	hyomandibula-metapterygoid joint	Anatomy	0.00551039	341	0.00225351	119	0.00405818	458	TRUE	TRUE
UBERON:0014539	precommissural fornix of forebrain	Anatomy	0.013888	1318	0.0049571	807	0.00405931	459	FALSE	TRUE
UBERON:0002892	medial amygdaloid nucleus	Anatomy	0.00679131	483	0.0162512	2926	0.00405962	460	FALSE	TRUE
UBERON:0002886	lateral amygdaloid nucleus	Anatomy	0.00643362	446	0.0166001	2973	0.00406358	461	FALSE	TRUE
UBERON:0002885	accessory basal amygdaloid nucleus	Anatomy	0.00643367	447	0.0166004	2974	0.00406362	462	FALSE	TRUE
UBERON:0013144	vein of genicular venous plexus	Anatomy	0.00608339	395	0.00261749	171	0.00408551	463	TRUE	TRUE
UBERON:0004171	trigeminothalamic tract	Anatomy	0.0181582	1691	0.0132543	2455	0.00408909	464	FALSE	TRUE
UBERON:0005838	fasciculus of brain	Anatomy	0.00934819	775	0.00577443	1029	0.00410292	465	FALSE	TRUE
UBERON:6003018	adult thorax	Anatomy	0.00517953	260	0.00498112	816	0.00413527	466	TRUE	TRUE
UBERON:0002722	trochlear nucleus	Anatomy	0.0142007	1343	0.0103788	1956	0.00413548	467	FALSE	TRUE
UBERON:0012081	patella pre-cartilage condensation	Anatomy	0.00451045	186	0.00316057	275	0.00414193	468	TRUE	TRUE
UBERON:0002585	central tegmental tract of midbrain	Anatomy	0.00805198	649	0.00379791	388	0.00414354	469	FALSE	TRUE
UBERON:0001879	nucleus of diagonal band	Anatomy	0.00552213	342	0.019369	3379	0.00414375	470	FALSE	TRUE
UBERON:0001063	flocculus	Anatomy	0.00834495	672	0.0209384	3586	0.00414376	471	FALSE	TRUE
UBERON:1000010	mole	Anatomy	0.00452004	187	0.00475804	718	0.00414867	472	TRUE	TRUE
UBERON:0002594	dentatothalamic tract	Anatomy	0.00761301	596	0.00377613	385	0.00416928	473	FALSE	TRUE
UBERON:0002666	mesencephalic tract of trigeminal nerve	Anatomy	0.00761355	597	0.00377642	386	0.00416956	474	FALSE	TRUE
UBERON:0009206	lateral nasal process surface ectoderm	Anatomy	0.00822618	667	0.00456745	664	0.00418803	475	FALSE	TRUE
UBERON:0004006	cerebellum intermediate zone	Anatomy	0.00846308	690	0.0205644	3542	0.00418845	476	FALSE	TRUE
UBERON:2001676	mesethmoid-premaxillary joint	Anatomy	0.00572749	367	0.00214938	60	0.00422571	477	TRUE	TRUE
UBERON:0018241	prime adult stage	Anatomy	0.00428169	149	0.00409713	508	0.00422575	478	TRUE	TRUE
UBERON:2001950	inter-premaxillary joint	Anatomy	0.00572787	369	0.00214964	61	0.004226	479	TRUE	TRUE
UBERON:0007222	late adult stage	Anatomy	0.00428541	150	0.0040957	505	0.00422775	480	TRUE	TRUE
UBERON:0000066	fully formed stage	Anatomy	0.0042126	137	0.00410608	520	0.00422878	481	TRUE	TRUE
UBERON:0000106	zygote stage	Anatomy	0.00421314	139	0.00410739	527	0.00422956	482	TRUE	TRUE
UBERON:0000110	neurula stage	Anatomy	0.00421312	138	0.00410743	529	0.00422967	483	TRUE	TRUE
UBERON:0000108	blastula stage	Anatomy	0.00421399	140	0.0041081	531	0.00423039	484	TRUE	TRUE
UBERON:0000109	gastrula stage	Anatomy	0.00421421	141	0.00410903	532	0.004231	485	TRUE	TRUE
UBERON:0007220	late embryonic stage	Anatomy	0.0042156	142	0.00411029	533	0.00423225	486	TRUE	TRUE
UBERON:0022326	molecular layer of dorsal cochlear nucleus	Anatomy	0.0133617	1233	0.0151422	2730	0.00423306	487	FALSE	TRUE
UBERON:0018685	nursing stage	Anatomy	0.00429264	159	0.00410645	523	0.00423617	488	TRUE	TRUE
UBERON:0002742	lamina of septum pellucidum	Anatomy	0.00477558	210	0.00641746	1214	0.00425846	489	TRUE	TRUE
UBERON:0001715	oculomotor nuclear complex	Anatomy	0.0096205	805	0.0207106	3564	0.00427833	490	FALSE	TRUE
UBERON:0035611	hair peg	Anatomy	0.00522722	262	0.00393931	438	0.00428257	491	TRUE	TRUE
UBERON:2002242	scale primordium	Anatomy	0.00483191	212	0.00472522	709	0.00428576	492	TRUE	TRUE
UBERON:0015828	cerebellum ventricular layer	Anatomy	0.0102201	849	0.00446811	637	0.00430878	493	FALSE	TRUE
UBERON:0004068	medial nasal prominence	Anatomy	0.00558469	352	0.0170391	3039	0.00431458	494	FALSE	TRUE
UBERON:2007012	lateral forebrain bundle	Anatomy	0.0171646	1623	0.0303733	4441	0.00431855	495	FALSE	TRUE
UBERON:6000007	procephalic segment	Anatomy	0.00718943	520	0.00973545	1844	0.00431939	496	FALSE	TRUE
UBERON:0005281	ventricular system of central nervous system	Anatomy	0.0102454	852	0.00448269	639	0.00432679	497	FALSE	TRUE
UBERON:0003001	nervous system lemniscus	Anatomy	0.00738891	543	0.029351	4343	0.00433572	498	FALSE	TRUE
UBERON:0002566	superior precentral sulcus	Anatomy	0.0120632	1080	0.00511093	850	0.00435257	499	FALSE	TRUE
UBERON:3010740	ramus auricularis of the vagus nerve	Anatomy	0.0042328	143	0.00367943	360	0.00435522	500	TRUE	TRUE
UBERON:0015214	arcuate ligament	Anatomy	0.00428793	151	0.00518827	878	0.00435585	501	TRUE	TRUE
UBERON:0001759	vagus nerve	Anatomy	0.00423484	144	0.00368064	361	0.00435713	502	TRUE	TRUE
UBERON:0004730	instar larval stage	Anatomy	0.00444868	176	0.00409225	499	0.00436185	503	TRUE	TRUE
UBERON:0004729	nematode larval stage	Anatomy	0.00444913	177	0.00409332	500	0.00436259	504	TRUE	TRUE
UBERON:0014864	caterpillar stage	Anatomy	0.00445471	178	0.00409346	501	0.00436598	505	TRUE	TRUE
UBERON:0014860	copepodite stage	Anatomy	0.00445488	179	0.00409434	502	0.00436652	506	TRUE	TRUE
UBERON:0014857	zoea stage	Anatomy	0.00445659	180	0.00409465	503	0.00436767	507	TRUE	TRUE
UBERON:0007161	medial arcuate ligament	Anatomy	0.00430208	162	0.0052042	882	0.00436881	508	TRUE	TRUE
UBERON:0015215	median arcuate ligament	Anatomy	0.00430206	161	0.00520434	883	0.00436884	509	TRUE	TRUE
UBERON:0007162	lateral arcuate ligament	Anatomy	0.00430236	163	0.00520444	884	0.0043691	510	TRUE	TRUE
UBERON:0014861	glaucothoe stage	Anatomy	0.00445828	181	0.00409624	507	0.00436938	511	TRUE	TRUE
UBERON:0014405	nymph stage	Anatomy	0.00446444	182	0.00410123	510	0.00437518	512	TRUE	TRUE
UBERON:0014406	nauplius stage	Anatomy	0.00446736	183	0.00410315	512	0.00437773	513	TRUE	TRUE
UBERON:0008264	echinopluteus larval stage	Anatomy	0.0044732	184	0.00410468	516	0.00438194	514	TRUE	TRUE
UBERON:0035501	unencapsulated tactile receptor	Anatomy	0.00536321	272	0.00391917	430	0.00440397	515	TRUE	TRUE
UBERON:0003719	Pacinian corpuscle	Anatomy	0.00536328	273	0.00391918	431	0.00440398	516	TRUE	TRUE
UBERON:3010599	stratum spongiosum	Anatomy	0.0053634	274	0.00391933	432	0.00440415	517	TRUE	TRUE
UBERON:0002067	dermis	Anatomy	0.00536343	275	0.0039194	433	0.00440429	518	TRUE	TRUE
UBERON:0036000	A8 dopaminergic cell group	Anatomy	0.012619	1137	0.00584183	1046	0.00440608	519	FALSE	TRUE
UBERON:0036001	A14 dopaminergic cell group	Anatomy	0.01262	1138	0.00584116	1044	0.00440619	520	FALSE	TRUE
UBERON:0036004	A17 dopaminergic cell group	Anatomy	0.0126209	1139	0.0058402	1039	0.00440682	521	FALSE	TRUE
UBERON:0036008	A16 dopaminergic cell group	Anatomy	0.0126209	1140	0.0058414	1045	0.00440709	522	FALSE	TRUE
UBERON:0036002	A15 dopaminergic cell group	Anatomy	0.0126222	1143	0.00584038	1040	0.00440713	523	FALSE	TRUE
UBERON:0036011	telencephalic dopaminergic cell group	Anatomy	0.0126215	1141	0.0058427	1049	0.00440717	524	FALSE	TRUE
UBERON:0036010	Aaq dopaminergic cell group	Anatomy	0.0126222	1142	0.00584233	1047	0.00440738	525	FALSE	TRUE
UBERON:0036005	A10 dopaminergic cell group	Anatomy	0.0126232	1144	0.00584062	1042	0.0044076	526	FALSE	TRUE
UBERON:0036006	A11 dopaminergic cell group	Anatomy	0.0126243	1145	0.0058404	1041	0.00440775	527	FALSE	TRUE
UBERON:0036003	A9 dopaminergic cell group	Anatomy	0.0126247	1147	0.00584245	1048	0.00440806	528	FALSE	TRUE
UBERON:0036009	A12 dopaminergic cell group	Anatomy	0.0126246	1146	0.005841	1043	0.00440847	529	FALSE	TRUE
UBERON:2001186	collagenous dermal stroma	Anatomy	0.0051016	241	0.0045691	665	0.004412	530	TRUE	TRUE
UBERON:0035999	dopaminergic cell groups	Anatomy	0.0127341	1161	0.00589646	1060	0.00441884	531	FALSE	TRUE
UBERON:0029005	striosomal part of putamen	Anatomy	0.0105842	878	0.00434316	607	0.00441975	532	FALSE	TRUE
UBERON:6000162	embryonic gnathal segment	Anatomy	0.00502781	221	0.0137244	2567	0.00442349	533	TRUE	TRUE
UBERON:0001992	papillary layer of dermis	Anatomy	0.00554604	344	0.00437656	618	0.00442392	534	FALSE	TRUE
UBERON:0035922	intraculminate fissure of cerebellum	Anatomy	0.00841353	681	0.0137294	2570	0.00446793	535	FALSE	TRUE
UBERON:6001732	larval head segment	Anatomy	0.00692924	500	0.0145568	2671	0.00451232	536	FALSE	TRUE
UBERON:0004731	neuromere	Anatomy	0.00923341	771	0.00398008	455	0.00453156	537	FALSE	TRUE
UBERON:0010370	tibial vein	Anatomy	0.00741389	548	0.00267326	175	0.00454111	538	TRUE	TRUE
UBERON:0003503	leg blood vessel	Anatomy	0.0074254	549	0.00267754	176	0.00454905	539	TRUE	TRUE
UBERON:0000431	ventral medial complex of thalamus	Anatomy	0.0236787	2045	0.0114598	2120	0.00455953	540	FALSE	TRUE
UBERON:0001900	ventral thalamus	Anatomy	0.0217908	1935	0.0225702	3774	0.00457069	541	FALSE	TRUE
UBERON:6003011	adult labral segment	Anatomy	0.0103756	861	0.00367736	358	0.00458257	542	FALSE	TRUE
UBERON:0000312	inner cambium layer of periosteum	Anatomy	0.00468397	199	0.00513056	858	0.00459302	543	TRUE	TRUE
UBERON:0003558	diencephalon arachnoid mater	Anatomy	0.00500534	220	0.0138888	2592	0.00460549	544	TRUE	TRUE
UBERON:0002009	pulmonary nerve plexus	Anatomy	0.00439998	168	0.00460699	670	0.00461131	545	TRUE	TRUE
UBERON:0004466	musculature of leg	Anatomy	0.0064904	455	0.0027077	185	0.00461951	546	TRUE	TRUE
UBERON:0002793	dorsal longitudinal fasciculus of pons	Anatomy	0.00800767	645	0.00327902	293	0.00463847	548	TRUE	TRUE
UBERON:0014466	subarachnoid fissure	Anatomy	0.0102597	853	0.00134333	24	0.00465351	549	TRUE	TRUE
UBERON:0004067	lateral nasal prominence	Anatomy	0.00780136	612	0.016622	2975	0.004662	550	FALSE	TRUE
UBERON:0005051	mediastinum testis	Anatomy	0.0096721	807	0.00468207	691	0.00466374	551	FALSE	TRUE
UBERON:0010893	median external naris	Anatomy	0.00871639	730	0.0217271	3667	0.00471381	552	FALSE	TRUE
UBERON:0002776	ventral nuclear group	Anatomy	0.0242785	2090	0.0118997	2208	0.0047182	553	FALSE	TRUE
UBERON:0002760	ventral corticospinal tract	Anatomy	0.00631297	418	0.00251122	151	0.00472407	554	TRUE	TRUE
UBERON:0000407	sympathetic trunk	Anatomy	0.00383252	108	0.00855895	1631	0.00473504	555	TRUE	TRUE
UBERON:0006123	horizontal limb of the diagonal band	Anatomy	0.00503578	225	0.00406282	477	0.00473753	556	TRUE	TRUE
UBERON:0006125	subdivision of diagonal band	Anatomy	0.00503554	224	0.0040631	479	0.00473753	557	TRUE	TRUE
UBERON:0006124	vertical limb of the diagonal band	Anatomy	0.00503593	226	0.0040629	478	0.00473765	558	TRUE	TRUE
UBERON:3010771	ventral sympathetic chain	Anatomy	0.00384377	109	0.00857683	1636	0.00474653	559	TRUE	TRUE
UBERON:3010770	dorsal sympathetic chain	Anatomy	0.00384406	110	0.00857729	1637	0.00474679	560	TRUE	TRUE
UBERON:0002499	cochlear labyrinth	Anatomy	0.00502789	222	0.00399689	458	0.00478586	561	TRUE	TRUE
UBERON:0014473	precentral fissure of cerebellum	Anatomy	0.0093319	773	0.0110052	2062	0.00481086	562	FALSE	TRUE
UBERON:2001363	neural complex of Weberian apparatus	Anatomy	0.00364897	98	0.00687192	1316	0.00483588	563	TRUE	TRUE
UBERON:0009661	midbrain nucleus	Anatomy	0.0103751	860	0.021444	3629	0.00483601	564	FALSE	TRUE
UBERON:0002741	diagonal band of Broca	Anatomy	0.00545564	280	0.00383549	397	0.00484005	565	TRUE	TRUE
UBERON:0008784	lower limb segment	Anatomy	0.00725582	531	0.00321799	287	0.00486714	566	TRUE	TRUE
UBERON:0004026	caudal ganglionic eminence	Anatomy	0.00616057	403	0.0161602	2907	0.00487968	567	FALSE	TRUE
UBERON:0004024	medial ganglionic eminence	Anatomy	0.00616052	402	0.0161602	2906	0.00487971	568	FALSE	TRUE
UBERON:0002824	vestibular ganglion	Anatomy	0.0177168	1659	0.000898399	16	0.00494566	569	TRUE	TRUE
UBERON:0002583	commissure of superior colliculus	Anatomy	0.0110263	939	0.0033625	320	0.00494691	570	TRUE	TRUE
UBERON:0000128	olivary body	Anatomy	0.0235961	2040	0.00677244	1287	0.0049686	571	FALSE	TRUE
UBERON:2000347	dorsal zone of median tuberal portion of hypothalamus	Anatomy	0.0156361	1505	0.0066893	1261	0.00497453	572	FALSE	TRUE
UBERON:0010011	collection of basal ganglia	Anatomy	0.0192463	1765	0.00194249	43	0.00498042	573	TRUE	TRUE
UBERON:0003303	roof plate of medulla oblongata	Anatomy	0.0180784	1685	0.00783755	1463	0.00501206	574	FALSE	TRUE
UBERON:0000914	organismal segment	Anatomy	0.00534854	265	0.00832254	1569	0.00503987	575	TRUE	TRUE
UBERON:0009473	parapodium	Anatomy	0.00535559	266	0.00833056	1570	0.00504357	576	TRUE	TRUE
UBERON:0008880	annelid pygidium	Anatomy	0.00535613	267	0.00833059	1571	0.00504404	577	TRUE	TRUE
UBERON:0018650	annelid peristomium	Anatomy	0.00535659	268	0.00833117	1572	0.00504444	578	TRUE	TRUE
UBERON:0008834	prostomium	Anatomy	0.00535681	269	0.00833141	1573	0.00504464	579	TRUE	TRUE
UBERON:0000987	haltere	Anatomy	0.00535728	270	0.00833219	1574	0.00504511	580	TRUE	TRUE
UBERON:0002143	dorsal tegmental nucleus	Anatomy	0.0101764	846	0.0116418	2152	0.00510817	581	FALSE	TRUE
UBERON:0002891	cortical amygdaloid nucleus	Anatomy	0.00810949	652	0.0172547	3072	0.00513113	582	FALSE	TRUE
UBERON:0001883	olfactory tubercle	Anatomy	0.0224782	1977	0.0181856	3199	0.00513867	583	FALSE	TRUE
UBERON:0035944	life-death temporal boundary	Anatomy	0.00688269	492	0.00410465	514	0.0051451	584	FALSE	TRUE
UBERON:0035945	start of life cycle	Anatomy	0.00688389	494	0.004105	517	0.00514584	585	FALSE	TRUE
UBERON:0002276	lamina of spiral limbus	Anatomy	0.00575092	370	0.00395704	447	0.00514845	586	FALSE	TRUE
UBERON:0000111	organogenesis stage	Anatomy	0.0068903	498	0.00410742	528	0.00514882	587	FALSE	TRUE
UBERON:0000104	life cycle	Anatomy	0.00688951	497	0.0041075	530	0.00514907	588	FALSE	TRUE
UBERON:0028194	spiral prominence of cochlear duct	Anatomy	0.00578674	373	0.003914	424	0.0051504	589	FALSE	TRUE
UBERON:0002233	tectorial membrane of cochlea	Anatomy	0.00570284	362	0.00400991	462	0.00515197	590	FALSE	TRUE
UBERON:0010946	occipitofrontalis muscle	Anatomy	0.00944455	791	0.0237783	3895	0.00516964	591	FALSE	TRUE
UBERON:0008324	erectile tissue	Anatomy	0.0050289	223	0.00450383	647	0.00517453	592	TRUE	TRUE
UBERON:0000398	cartilage tissue of sternum	Anatomy	0.00546613	282	0.00426791	568	0.00519152	593	TRUE	TRUE
UBERON:0002281	vestibular membrane of cochlear duct	Anatomy	0.00580545	374	0.00397991	454	0.00519234	594	FALSE	TRUE
UBERON:0035806	Hensen stripe	Anatomy	0.00610526	397	0.00374465	378	0.00519656	595	FALSE	TRUE
UBERON:0022283	pineal recess of third ventricle	Anatomy	0.00724825	528	0.00244639	141	0.00521387	596	TRUE	TRUE
UBERON:0002287	optic recess of third ventricle	Anatomy	0.0072489	529	0.00244652	142	0.00521429	597	TRUE	TRUE
UBERON:6001728	larval tagma	Anatomy	0.00519734	261	0.00600799	1074	0.0052339	598	TRUE	TRUE
UBERON:0013166	vallecula of cerebellum	Anatomy	0.0199738	1819	0.0124254	2309	0.00523698	599	FALSE	TRUE
UBERON:6003627	protocerebrum	Anatomy	0.0127017	1158	0.00247842	145	0.00523836	600	TRUE	TRUE
UBERON:0004707	pharyngula stage	Anatomy	0.00726297	533	0.00409145	498	0.00525528	601	FALSE	TRUE
UBERON:0001906	subthalamic nucleus	Anatomy	0.0243641	2096	0.0160718	2896	0.00525988	602	FALSE	TRUE
UBERON:0035941	Kimura membrane	Anatomy	0.00473011	202	0.00578267	1031	0.00526154	603	TRUE	TRUE
UBERON:0002813	right cerebral hemisphere	Anatomy	0.0132924	1221	0.00497404	813	0.00527506	604	FALSE	TRUE
UBERON:0002812	left cerebral hemisphere	Anatomy	0.0132934	1222	0.00497444	814	0.00527564	605	FALSE	TRUE
UBERON:6001731	larval ocular segment	Anatomy	0.00629776	412	0.00641419	1213	0.00528557	606	FALSE	TRUE
UBERON:0002310	hippocampus fimbria	Anatomy	0.014647	1387	0.0666092	6203	0.00528916	607	FALSE	TRUE
UBERON:0034920	infant stage	Anatomy	0.00738151	541	0.00410509	518	0.00529172	608	FALSE	TRUE
UBERON:0035943	life cycle temporal boundary	Anatomy	0.00738457	542	0.00410465	515	0.0052928	609	FALSE	TRUE
UBERON:0001740	arytenoid cartilage	Anatomy	0.00643031	445	0.00322067	288	0.00532982	610	TRUE	TRUE
UBERON:0011214	nucleus of midbrain tectum	Anatomy	0.0141767	1340	0.011469	2121	0.00533702	611	FALSE	TRUE
UBERON:0010221	laryngeal associated mesenchyme	Anatomy	0.00701944	513	0.00300227	238	0.00534429	612	TRUE	TRUE
UBERON:0009858	outer fibrous layer of periosteum	Anatomy	0.00613713	401	0.00464335	681	0.00534743	613	FALSE	TRUE
UBERON:0018374	sallet	Anatomy	0.00459632	195	0.00645346	1223	0.00535121	614	TRUE	TRUE
UBERON:0022783	paraventricular nucleus of the hypothalamus magnocellular division - posterior magnocellular part medial zone	Anatomy	0.0155482	1494	0.00636071	1190	0.00535911	615	FALSE	TRUE
UBERON:0023416	lateral amygdaloid nucleus, ventrolateral part	Anatomy	0.015551	1496	0.00636221	1197	0.00536074	616	FALSE	TRUE
UBERON:0023862	hippocampal formation of GP94	Anatomy	0.0155518	1497	0.00636165	1192	0.00536116	617	FALSE	TRUE
UBERON:0022791	paraventricular nucleus of the hypothalamus magnocellular division - posterior magnocellular part lateral zone	Anatomy	0.0155509	1495	0.00636213	1194	0.00536126	618	FALSE	TRUE
UBERON:0002144	peripeduncular nucleus	Anatomy	0.0107618	926	0.0159699	2868	0.00536164	619	FALSE	TRUE
UBERON:0002717	rostral interstitial nucleus of medial longitudinal fasciculus	Anatomy	0.0107616	925	0.0159712	2869	0.00536166	620	FALSE	TRUE
UBERON:0023417	lateral amygdaloid nucleus, ventromedial part	Anatomy	0.0155539	1499	0.00636219	1196	0.00536174	621	FALSE	TRUE
UBERON:0023415	lateral amygdaloid nucleus, dorsolateral part	Anatomy	0.0155537	1498	0.0063607	1189	0.00536192	622	FALSE	TRUE
UBERON:0024078	principal anterior division of supraoptic nucleus	Anatomy	0.0155554	1501	0.00636219	1195	0.00536226	623	FALSE	TRUE
UBERON:0023564	cytoarchitectural part of dentate gyrus	Anatomy	0.0155552	1500	0.00636292	1198	0.00536246	624	FALSE	TRUE
UBERON:0006487	Hadjikhani et al. (1998) visuotopic area V2d	Anatomy	0.0155581	1502	0.00636191	1193	0.00536401	625	FALSE	TRUE
UBERON:2000392	median tuberal portion	Anatomy	0.0256248	2184	0.0121385	2250	0.00536405	626	FALSE	TRUE
UBERON:0009617	head paraxial mesoderm	Anatomy	0.00612923	398	0.002937	226	0.00536722	627	TRUE	TRUE
UBERON:0034875	future pituitary gland	Anatomy	0.00865117	725	0.0173042	3085	0.00537077	628	FALSE	TRUE
UBERON:0002616	regional part of brain	Anatomy	0.0156733	1514	0.006384	1207	0.00541113	629	FALSE	TRUE
UBERON:0014590	anterior nucleus of hypothalamus central part	Anatomy	0.0166807	1582	0.00650478	1230	0.00543717	630	FALSE	TRUE
UBERON:0014592	anterior nucleus of hypothalamus dorsal part	Anatomy	0.0166824	1583	0.0065056	1231	0.00543735	631	FALSE	TRUE
UBERON:0000003	naris	Anatomy	0.0113176	970	0.00663689	1253	0.00543761	632	FALSE	TRUE
UBERON:0014591	anterior nucleus of hypothalamus posterior part	Anatomy	0.0166834	1585	0.00650563	1232	0.00543836	633	FALSE	TRUE
UBERON:0014589	anterior nucleus of hypothalamus anterior part	Anatomy	0.0166831	1584	0.00650585	1233	0.00543882	634	FALSE	TRUE
UBERON:0006530	seminal fluid	Anatomy	0.00908437	752	0.00293915	227	0.00545115	635	TRUE	TRUE
UBERON:0018148	ampullary gland secretion	Anatomy	0.0090885	754	0.00293955	228	0.00545302	636	TRUE	TRUE
UBERON:0029002	matrix compartment of putamen	Anatomy	0.0123615	1106	0.00495434	801	0.00546652	637	FALSE	TRUE
UBERON:0001741	corniculate cartilage	Anatomy	0.00754404	587	0.00295623	231	0.0054686	638	TRUE	TRUE
UBERON:0007702	tract of brain	Anatomy	0.0128404	1167	0.00256445	158	0.00548153	639	TRUE	TRUE
UBERON:3010105	anterodorsal lateral line nerve (ADLLN)	Anatomy	0.00508092	235	0.00534962	921	0.00548432	640	TRUE	TRUE
UBERON:3010115	posterior lateral line nerve (PLLN)	Anatomy	0.00508099	236	0.00534965	922	0.00548437	641	TRUE	TRUE
UBERON:0023900	piriform cortex layer 1a	Anatomy	0.0201303	1829	0.091547	7009	0.00548554	642	FALSE	TRUE
UBERON:0023901	piriform cortex layer 1b	Anatomy	0.0201306	1830	0.0915513	7010	0.00548561	643	FALSE	TRUE
UBERON:2000307	vestibulolateralis lobe	Anatomy	0.00979975	816	0.0146232	2682	0.00548573	644	FALSE	TRUE
UBERON:3010109	anteroventral lateral line nerve (AVLLN)	Anatomy	0.00509174	239	0.00534811	919	0.00549047	645	TRUE	TRUE
UBERON:0008906	lateral line nerve	Anatomy	0.00507867	234	0.0053864	933	0.00549597	646	TRUE	TRUE
UBERON:0004715	annulus fibrosus disci intervertebralis	Anatomy	0.00507408	228	0.00556722	969	0.00549875	647	TRUE	TRUE
UBERON:2000199	dorsal periventricular hypothalamus	Anatomy	0.0159217	1534	0.00661792	1249	0.00550054	648	FALSE	TRUE
UBERON:3010757	ramus superficial ophthalmic	Anatomy	0.00511359	245	0.00534459	914	0.00550479	649	TRUE	TRUE
UBERON:3010801	ramus lateral	Anatomy	0.00511388	246	0.00534483	917	0.0055051	650	TRUE	TRUE
UBERON:3010759	ramus buccal	Anatomy	0.00511411	248	0.00534467	915	0.00550516	651	TRUE	TRUE
UBERON:3010804	ramus ventral	Anatomy	0.00511403	247	0.00534489	918	0.00550521	652	TRUE	TRUE
UBERON:0002277	spiral sulcus	Anatomy	0.00726798	535	0.0034913	331	0.0055064	653	TRUE	TRUE
UBERON:3010126	middle lateral line nerve (MLLN)	Anatomy	0.00511763	249	0.00534467	916	0.00550741	654	TRUE	TRUE
UBERON:0007629	medial septal complex	Anatomy	0.00755304	588	0.0203058	3506	0.00551081	655	FALSE	TRUE
UBERON:3010778	jugal ramule	Anatomy	0.00515933	255	0.00528271	898	0.00551181	656	TRUE	TRUE
UBERON:3010794	oral ramule	Anatomy	0.00515934	256	0.00528281	900	0.00551187	657	TRUE	TRUE
UBERON:3010795	preopercular ramule	Anatomy	0.00515934	257	0.0052828	899	0.00551188	658	TRUE	TRUE
UBERON:0001785	cranial nerve	Anatomy	0.00557385	351	0.00463167	673	0.00551667	659	FALSE	TRUE
UBERON:3010799	ramulus suprabranchialis posterior	Anatomy	0.00514666	252	0.00533887	911	0.00552477	660	TRUE	TRUE
UBERON:3010798	ramulus suprabranchialis anterior	Anatomy	0.00514669	253	0.00533882	910	0.00552477	661	TRUE	TRUE
UBERON:3010796	ramus supraotic	Anatomy	0.00514678	254	0.00533889	912	0.00552486	662	TRUE	TRUE
UBERON:3010765	ramus mandibularis externus	Anatomy	0.00516513	258	0.00531291	904	0.00552629	663	TRUE	FALSE
UBERON:0008813	helicotrema	Anatomy	0.004758	209	0.00660432	1248	0.00553847	664	TRUE	FALSE
UBERON:0000988	pons	Anatomy	0.0105874	879	0.00294079	229	0.00556243	665	TRUE	FALSE
UBERON:0014385	aryepiglottic fold	Anatomy	0.00779373	610	0.00285499	212	0.00568801	679	TRUE	FALSE
UBERON:0006091	inferior horn of the lateral ventricle	Anatomy	0.00734826	540	0.00305776	261	0.00569131	680	TRUE	FALSE
UBERON:2001480	dorsal anterior lateral line nerve	Anatomy	0.00512493	250	0.00598642	1068	0.00572609	682	TRUE	FALSE
UBERON:2001481	ventral anterior lateral line nerve	Anatomy	0.00512498	251	0.00598649	1069	0.00572615	683	TRUE	FALSE
UBERON:0035453	laryngeal ventricle	Anatomy	0.00858591	708	0.00290502	221	0.00586342	698	TRUE	FALSE
UBERON:0002803	right parietal lobe	Anatomy	0.0248922	2137	0.00302732	248	0.00587929	699	TRUE	FALSE
UBERON:0002802	left parietal lobe	Anatomy	0.0248935	2138	0.00302735	249	0.00587994	700	TRUE	FALSE
UBERON:0006301	telencephalic part of interventricular foramen	Anatomy	0.00789436	626	0.00300837	241	0.00590569	705	TRUE	FALSE
UBERON:2000425	anterior lateral line nerve	Anatomy	0.0051711	259	0.00662263	1250	0.00596472	713	TRUE	FALSE
UBERON:3000937	prezonal element	Anatomy	0.00420645	136	0.0651595	6144	0.00597501	715	TRUE	FALSE
UBERON:0002794	medial longitudinal fasciculus of pons	Anatomy	0.00938058	776	0.00250959	150	0.00613625	729	TRUE	FALSE
UBERON:0007281	presumptive midbrain hindbrain boundary	Anatomy	0.0107488	923	0.00319069	283	0.00615486	736	TRUE	FALSE
UBERON:0007288	presumptive forebrain midbrain boundary	Anatomy	0.0107489	924	0.00319071	284	0.00615495	737	TRUE	FALSE
UBERON:2001871	Weberian ossicle set	Anatomy	0.00443703	174	0.0116372	2150	0.00623205	744	TRUE	FALSE
UBERON:0016400	infrapatellar fat pad	Anatomy	0.0078851	623	0.00347823	326	0.00630504	753	TRUE	FALSE
UBERON:0000978	leg	Anatomy	0.0102393	851	0.0031024	270	0.0063834	769	TRUE	FALSE
UBERON:0002307	choroid plexus of lateral ventricle	Anatomy	0.0105123	876	0.00235921	131	0.00643841	779	TRUE	FALSE
UBERON:0005289	tela choroidea of telencephalic ventricle	Anatomy	0.00915891	764	0.00310821	273	0.00648896	783	TRUE	FALSE
UBERON:0000989	penis	Anatomy	0.0110532	944	0.00344508	323	0.00666326	803	TRUE	FALSE
UBERON:0018508	foramen of nasal bone	Anatomy	0.0346878	2662	0.00104168	17	0.00672128	811	TRUE	FALSE
UBERON:2001419	dorsal fin pterygiophore	Anatomy	0.00438912	166	0.0539407	5670	0.00680213	825	TRUE	FALSE
UBERON:0010404	lateral ventricle subependymal layer	Anatomy	0.0116041	1023	0.00232709	130	0.00690909	844	TRUE	FALSE
UBERON:3000938	postzonal element	Anatomy	0.00455012	194	0.0557801	5743	0.00694651	847	TRUE	FALSE
UBERON:0035970	calcar avis of the lateral ventricle	Anatomy	0.0110753	949	0.00305514	252	0.00700423	849	TRUE	FALSE
UBERON:0014372	fibroelastic membrane of larynx	Anatomy	0.0120086	1073	0.00316362	276	0.00720587	860	TRUE	FALSE
UBERON:0001743	ligament of larynx	Anatomy	0.0120205	1074	0.00316437	277	0.00721062	861	TRUE	FALSE
UBERON:0006325	laryngeal intrinsic ligament	Anatomy	0.0120292	1075	0.00316545	279	0.00721465	862	TRUE	FALSE
UBERON:0001730	extrinsic ligament of larynx	Anatomy	0.0120293	1076	0.00316542	278	0.00721467	863	TRUE	FALSE
UBERON:0013171	cricothyroid ligament	Anatomy	0.0120299	1077	0.00316553	280	0.00721504	864	TRUE	FALSE
UBERON:0001783	optic disc	Anatomy	0.0119426	1066	0.00305223	251	0.00723975	866	TRUE	FALSE
UBERON:2002068	lower hypural set	Anatomy	0.00486966	214	0.0455966	5261	0.00726224	869	TRUE	FALSE
UBERON:2002067	upper hypural set	Anatomy	0.00486976	215	0.0455979	5262	0.00726231	870	TRUE	FALSE
UBERON:0006220	diencephalic part of interventricular foramen	Anatomy	0.0133626	1234	0.0023715	133	0.00731427	891	TRUE	FALSE
UBERON:0018107	foveola of retina	Anatomy	0.0366648	2774	0.0013613	25	0.00732098	892	TRUE	FALSE
UBERON:2002094	dorsal fin pterygiophore 1	Anatomy	0.0047092	200	0.0572428	5808	0.00732425	893	TRUE	FALSE
UBERON:2005365	dorsal fin pterygiophore 2	Anatomy	0.00470943	201	0.0572444	5809	0.0073246	894	TRUE	FALSE
UBERON:0008577	vocalis muscle	Anatomy	0.012679	1156	0.00326174	292	0.00746475	920	TRUE	FALSE
UBERON:0012079	metapterygial axis	Anatomy	0.0129395	1174	0.00249037	146	0.00748994	922	TRUE	FALSE
UBERON:2001605	caudal scute series	Anatomy	0.0051048	242	0.0584312	5879	0.00753138	926	TRUE	FALSE
UBERON:2001248	dorsal scute series	Anatomy	0.00510531	243	0.0584356	5881	0.00753219	927	TRUE	FALSE
UBERON:2001254	abdominal scute series	Anatomy	0.0051055	244	0.0584343	5880	0.00753235	928	TRUE	FALSE
UBERON:0014935	cerebral cortex marginal layer	Anatomy	0.0140209	1330	0.00312466	274	0.00759668	949	TRUE	FALSE
UBERON:2002098	hemal spine series	Anatomy	0.00533473	264	0.0470495	5335	0.00793876	1023	TRUE	FALSE
UBERON:0005218	diencephalon subarachnoid space	Anatomy	0.0143267	1361	0.00276152	189	0.00800498	1035	TRUE	FALSE
UBERON:0004816	larynx epithelium	Anatomy	0.014675	1389	0.00332485	309	0.00805245	1045	TRUE	FALSE
UBERON:0002285	telencephalic ventricle	Anatomy	0.0196999	1794	0.00276473	190	0.00813073	1050	TRUE	FALSE
UBERON:0002651	anterior horn of lateral ventricle	Anatomy	0.0197011	1795	0.0027662	191	0.00813266	1051	TRUE	FALSE
UBERON:0002655	body of lateral ventricle	Anatomy	0.0197013	1796	0.00276629	192	0.00813275	1052	TRUE	FALSE
UBERON:0004672	posterior horn lateral ventricle	Anatomy	0.0197018	1797	0.00276634	193	0.00813303	1053	TRUE	FALSE
UBERON:0005895	insect leg	Anatomy	0.0141673	1339	0.00285479	211	0.00820565	1080	TRUE	FALSE
UBERON:6007150	segment of leg	Anatomy	0.0136468	1304	0.0029481	230	0.00824597	1087	TRUE	FALSE
UBERON:0010927	thyroepiglotticus muscle	Anatomy	0.0154803	1489	0.00334891	318	0.00831331	1095	TRUE	FALSE
UBERON:0008576	thyro-arytenoid	Anatomy	0.0154825	1490	0.00334909	319	0.00831418	1096	TRUE	FALSE
UBERON:0003547	brain meninx	Anatomy	0.0282884	2334	0.00165948	34	0.00845375	1114	TRUE	FALSE
UBERON:0004778	larynx submucosa	Anatomy	0.0141403	1338	0.00330001	295	0.00845662	1116	TRUE	FALSE
UBERON:0005161	pelvic spur	Anatomy	0.0159867	1539	0.00272347	187	0.00859964	1147	TRUE	FALSE
UBERON:6003632	adult central complex	Anatomy	0.0319194	2520	0.00231418	127	0.00885011	1178	TRUE	FALSE
UBERON:0018536	wing feather	Anatomy	0.0239394	2068	0.00211038	58	0.00908867	1207	TRUE	FALSE
UBERON:0001737	larynx	Anatomy	0.0179669	1678	0.00348268	327	0.0091306	1223	TRUE	FALSE
UBERON:0010932	crico-arytenoid muscle	Anatomy	0.0179711	1679	0.00348351	328	0.00913309	1224	TRUE	FALSE
UBERON:0008573	lateral crico-arytenoid	Anatomy	0.017976	1680	0.00348493	329	0.0091355	1225	TRUE	FALSE
UBERON:0008572	posterior crico-arytenoid	Anatomy	0.0179762	1681	0.00348503	330	0.00913565	1226	TRUE	FALSE
UBERON:0001440	forelimb skeleton	Anatomy	0.016909	1607	0.00317051	281	0.00923576	1229	TRUE	FALSE
UBERON:0000024	forelimb wing	Anatomy	0.0218304	1939	0.00256817	159	0.00963827	1269	TRUE	FALSE
UBERON:0010758	subdivision of organism along appendicular axis	Anatomy	0.0173097	1630	0.003104	272	0.00975078	1292	TRUE	FALSE
UBERON:0010855	skin of forelimb wing	Anatomy	0.0227353	1997	0.0026631	174	0.00982054	1297	TRUE	FALSE
UBERON:0010878	humeral patagium	Anatomy	0.022736	1998	0.00266279	173	0.00982062	1298	TRUE	FALSE
UBERON:6004340	wing hair	Anatomy	0.038717	2910	0.00259702	170	0.0101805	1399	TRUE	FALSE
UBERON:0003859	forelimb mesenchyme	Anatomy	0.0211051	1885	0.00302598	247	0.0102103	1402	TRUE	FALSE
UBERON:0006755	inferior parathyroid gland	Anatomy	0.0216992	1930	0.00301288	242	0.0102311	1409	TRUE	FALSE
UBERON:0018415	ethmoid foramen	Anatomy	0.104362	4901	0.000434236	12	0.0105078	1500	TRUE	FALSE
UBERON:0002823	clivus of fovea centralis	Anatomy	0.0231691	2016	0.0033698	321	0.0106609	1513	TRUE	FALSE
UBERON:0035085	anatomical plane	Anatomy	0.025531	2173	0.00257995	160	0.0109085	1553	TRUE	FALSE
UBERON:0035086	plane of autotomy	Anatomy	0.0255301	2172	0.00258034	161	0.010909	1554	TRUE	FALSE
UBERON:0035087	fracture plane	Anatomy	0.0255673	2174	0.00258167	162	0.0109208	1556	TRUE	FALSE
UBERON:0035089	plane of autotomy bisecting joint	Anatomy	0.025568	2175	0.00258179	163	0.0109213	1557	TRUE	FALSE
UBERON:0035090	plane of autotomy bisecting intervertebral joint	Anatomy	0.0256063	2182	0.00258274	164	0.0109337	1560	TRUE	FALSE
UBERON:0035088	vertebral fracture plane	Anatomy	0.0256071	2183	0.00258281	165	0.010934	1561	TRUE	FALSE
UBERON:0000026	appendage	Anatomy	0.025588	2177	0.00259528	168	0.0109522	1564	TRUE	FALSE
UBERON:0009474	ascidian ampulla	Anatomy	0.025594	2179	0.00259471	166	0.0109526	1565	TRUE	FALSE
UBERON:0009475	ampullar siphon	Anatomy	0.025595	2181	0.00259487	167	0.0109531	1566	TRUE	FALSE
UBERON:4300012	clavus	Anatomy	0.0255894	2178	0.00259585	169	0.0109538	1567	TRUE	FALSE
UBERON:0006749	superior parathyroid gland	Anatomy	0.0247968	2130	0.00319349	285	0.0111162	1591	TRUE	FALSE
UBERON:0004643	lateral ventricle ependyma	Anatomy	0.0372131	2810	0.00172693	38	0.0114111	1629	TRUE	FALSE
UBERON:0003531	forelimb skin	Anatomy	0.0286505	2342	0.00287671	215	0.0115598	1644	TRUE	FALSE
UBERON:0003052	midbrain-hindbrain boundary	Anatomy	0.0371089	2803	0.00298649	233	0.0117198	1659	TRUE	FALSE
UBERON:0013527	pectoral flipper tubercle	Anatomy	0.0306727	2434	0.00289483	219	0.0117285	1661	TRUE	FALSE
UBERON:0018535	forelimb feather	Anatomy	0.0408942	3017	0.001982	45	0.0122278	1712	TRUE	FALSE
UBERON:0011196	superior parathyroid epithelium	Anatomy	0.0293629	2373	0.00329064	294	0.0123255	1726	TRUE	FALSE
UBERON:0004766	cranial bone	Anatomy	0.0478353	3306	0.00236558	132	0.0124204	1732	TRUE	FALSE
UBERON:0011195	inferior parathyroid epithelium	Anatomy	0.029489	2381	0.0033209	307	0.0125556	1745	TRUE	FALSE
UBERON:0004474	musculature of arm	Anatomy	0.0347846	2675	0.00263575	172	0.0135274	1838	TRUE	FALSE
UBERON:0002102	forelimb	Anatomy	0.0426784	3081	0.00269842	184	0.0138714	1868	TRUE	FALSE
UBERON:0004481	musculature of upper limb	Anatomy	0.0391651	2926	0.00293161	225	0.0145183	1922	TRUE	FALSE
UBERON:0001460	arm	Anatomy	0.0429437	3107	0.00323889	290	0.0148357	1945	TRUE	FALSE
UBERON:0003448	manus nerve	Anatomy	0.0399412	2962	0.00331135	305	0.0155262	2009	TRUE	FALSE
UBERON:1000000	chin ventral margin	Anatomy	0.14786	5879	0.000514049	14	0.0162035	2058	TRUE	FALSE
UBERON:0011244	perpendicular plate of ethmoid	Anatomy	0.0671155	3991	0.00243574	139	0.0164088	2090	TRUE	FALSE
UBERON:5002389	manual digit plus metapodial segment	Anatomy	0.0521223	3515	0.00322258	289	0.0176219	2222	TRUE	FALSE
UBERON:0006058	multi-limb segment region	Anatomy	0.0544835	3592	0.00295918	232	0.0178439	2241	TRUE	FALSE
UBERON:0004489	musculature of manus	Anatomy	0.0544655	3591	0.00325442	291	0.018203	2277	TRUE	FALSE
UBERON:0004507	skeletal muscle tissue of temporalis	Anatomy	0.0992334	4801	0.00221621	64	0.0209071	2490	TRUE	FALSE
UBERON:0010889	ectethmoid	Anatomy	0.121076	5296	0.00171888	36	0.0212881	2523	TRUE	FALSE
UBERON:0004546	cribriform plate	Anatomy	0.121076	5295	0.00171902	37	0.0212888	2524	TRUE	FALSE
UBERON:0010372	uncinate process of ethmoid	Anatomy	0.116062	5176	0.00183718	40	0.0213426	2525	TRUE	FALSE
UBERON:0011651	ventral head of rib	Anatomy	0.127842	5451	0.00202912	50	0.024435	2812	TRUE	FALSE
UBERON:0011652	dorsal head of rib	Anatomy	0.12785	5452	0.00202963	51	0.0244385	2813	TRUE	FALSE
UBERON:0002230	head of rib	Anatomy	0.128461	5459	0.00206757	57	0.0247197	2844	TRUE	FALSE
UBERON:0007843	uncinate process of ribs	Anatomy	0.129868	5479	0.00213498	59	0.0252546	2889	TRUE	FALSE
UBERON:0018265	anterior root of zygomatic arch	Anatomy	0.116694	5188	0.00285894	213	0.0272768	3027	TRUE	FALSE
UBERON:0035126	transverse palatine suture	Anatomy	0.139125	5685	0.0023199	129	0.0275784	3036	TRUE	FALSE
UBERON:0035122	interincisive suture	Anatomy	0.139128	5686	0.00231989	128	0.0275789	3037	TRUE	FALSE
UBERON:0003966	gonial bone	Anatomy	0.121777	5308	0.00288766	217	0.0290166	3143	TRUE	FALSE
UBERON:0036144	incisive duct	Anatomy	0.426547	9391	0.00155205	29	0.0875186	5389	TRUE	FALSE
UBERON:0006672	incisive canal	Anatomy	0.428385	9414	0.00156564	30	0.0881889	5402	TRUE	FALSE
UBERON:0010168	collection of eyelashes	Anatomy	0.455249	9672	0.00250381	148	0.108166	5857	TRUE	FALSE
UBERON:0010165	collection of hair on face	Anatomy	0.455636	9674	0.00250915	149	0.108381	5862	TRUE	FALSE
UBERON:0014447	feathered facial disc	Anatomy	0.487519	9930	0.00185135	41	0.112795	5972	TRUE	FALSE

## Sheet: BiologicalProcess
Node	Node_Name	Node_Type	P-value Space v Ground - Ground v Basal	Rank by type Space v Ground - Ground v Basal	P-value Space v Basal - Ground v Basal	Rank by type Space v Basal - Ground v Basal	P-value combined space	Rank by type combined space	Top 2.5% either space	Top 5% combined space
GO:0001973	adenosine receptor signaling pathway	BiologicalProcess	0.00021567	1	0.00231149	182	0.000235565	1	TRUE	TRUE
GO:1904344	regulation of gastric mucosal blood circulation	BiologicalProcess	0.000269322	3	0.00254005	248	0.000257051	2	TRUE	TRUE
GO:1904346	positive regulation of gastric mucosal blood circulation	BiologicalProcess	0.000269319	2	0.00254014	249	0.000257053	3	TRUE	TRUE
GO:0051940	regulation of catecholamine uptake involved in synaptic transmission	BiologicalProcess	0.000293624	4	0.0112166	5848	0.000280993	4	TRUE	TRUE
GO:0051584	regulation of dopamine uptake involved in synaptic transmission	BiologicalProcess	0.00029364	5	0.0112168	5849	0.000281008	5	TRUE	TRUE
GO:0030157	pancreatic juice secretion	BiologicalProcess	0.000365628	7	0.00366777	1207	0.000367709	6	TRUE	TRUE
GO:0050916	sensory perception of sweet taste	BiologicalProcess	0.000358068	6	0.000294275	1	0.000388435	7	TRUE	TRUE
GO:0072023	thick ascending limb development	BiologicalProcess	0.00129588	30	0.0117221	5883	0.000425814	8	TRUE	TRUE
GO:0072233	metanephric thick ascending limb development	BiologicalProcess	0.00129597	31	0.0117222	5884	0.000425846	9	TRUE	TRUE
GO:0051462	regulation of cortisol secretion	BiologicalProcess	0.000554932	13	0.000729192	8	0.000427588	10	TRUE	TRUE
GO:0050917	sensory perception of umami taste	BiologicalProcess	0.000468999	10	0.00135742	54	0.000449424	11	TRUE	TRUE
GO:0038188	cholecystokinin signaling pathway	BiologicalProcess	0.000396492	8	0.000710474	7	0.000463091	12	TRUE	TRUE
GO:0032899	regulation of neurotrophin production	BiologicalProcess	0.000536136	11	0.00574827	5158	0.000466798	13	TRUE	TRUE
GO:0010513	positive regulation of phosphatidylinositol biosynthetic process	BiologicalProcess	0.000452476	9	0.00233889	190	0.000506703	14	TRUE	TRUE
GO:0001581	detection of chemical stimulus involved in sensory perception of sour taste	BiologicalProcess	0.000590337	14	0.000913644	17	0.000536575	15	TRUE	TRUE
GO:0090274	positive regulation of somatostatin secretion	BiologicalProcess	0.000675538	15	0.000955773	20	0.000547936	16	TRUE	TRUE
GO:1903817	negative regulation of voltage-gated potassium channel activity	BiologicalProcess	0.000737415	17	0.000329914	2	0.000669912	17	TRUE	TRUE
GO:0010751	negative regulation of nitric oxide mediated signal transduction	BiologicalProcess	0.000548084	12	0.000767957	11	0.000701701	18	TRUE	TRUE
GO:1902837	amino acid import into cell	BiologicalProcess	0.000743392	18	0.000492033	3	0.000761669	19	TRUE	TRUE
GO:0010511	regulation of phosphatidylinositol biosynthetic process	BiologicalProcess	0.000697878	16	0.00236927	198	0.000778459	20	TRUE	TRUE
GO:0001507	acetylcholine catabolic process in synaptic cleft	BiologicalProcess	0.0013993	34	0.0357127	6863	0.000826123	21	TRUE	TRUE
GO:0006581	acetylcholine catabolic process	BiologicalProcess	0.0013993	33	0.035712	6862	0.000826141	22	TRUE	TRUE
GO:0090037	positive regulation of protein kinase C signaling	BiologicalProcess	0.00118284	27	0.000999759	23	0.000831832	23	TRUE	TRUE
GO:0035634	response to stilbenoid	BiologicalProcess	0.00103651	22	0.000928832	18	0.000889684	24	TRUE	TRUE
GO:0032536	regulation of cell projection size	BiologicalProcess	0.000917033	20	0.000639335	4	0.00089115	25	TRUE	TRUE
GO:0045963	negative regulation of dopamine metabolic process	BiologicalProcess	0.00114974	25	0.00117062	34	0.000941124	26	TRUE	TRUE
GO:0045914	negative regulation of catecholamine metabolic process	BiologicalProcess	0.00114983	26	0.00117066	35	0.000941189	27	TRUE	TRUE
GO:1900377	negative regulation of secondary metabolite biosynthetic process	BiologicalProcess	0.00110786	23	0.00225134	165	0.00106545	28	TRUE	TRUE
GO:0048022	negative regulation of melanin biosynthetic process	BiologicalProcess	0.00110792	24	0.0022514	166	0.00106551	29	TRUE	TRUE
GO:0048241	epinephrine transport	BiologicalProcess	0.00186194	45	0.00309556	520	0.00118688	30	TRUE	TRUE
GO:0021935	cerebellar granule cell precursor tangential migration	BiologicalProcess	0.00146919	35	0.00217383	141	0.00123149	31	TRUE	TRUE
GO:0071167	ribonucleoprotein complex import into nucleus	BiologicalProcess	0.00151469	36	0.0109058	5819	0.00127503	32	TRUE	TRUE
GO:0098957	anterograde axonal transport of mitochondrion	BiologicalProcess	0.00181749	42	0.00119496	38	0.0013959	33	TRUE	TRUE
GO:0060584	regulation of prostaglandin-endoperoxide synthase activity	BiologicalProcess	0.00122828	28	0.00117527	36	0.00143338	34	TRUE	TRUE
GO:0060585	positive regulation of prostaglandin-endoperoxide synthase activity	BiologicalProcess	0.00122833	29	0.00117534	37	0.00143343	35	TRUE	TRUE
GO:2000170	positive regulation of peptidyl-cysteine S-nitrosylation	BiologicalProcess	0.000833817	19	0.00287321	377	0.0014594	36	TRUE	TRUE
GO:0032532	regulation of microvillus length	BiologicalProcess	0.00171425	41	0.00102562	25	0.00154655	37	TRUE	TRUE
GO:1901552	positive regulation of endothelial cell development	BiologicalProcess	0.00183511	43	0.00122651	42	0.00155178	38	TRUE	TRUE
GO:1903142	positive regulation of establishment of endothelial barrier	BiologicalProcess	0.00183512	44	0.00122653	43	0.00155179	39	TRUE	TRUE
GO:0071467	cellular response to pH	BiologicalProcess	0.00225004	64	0.0006678	6	0.0015667	40	TRUE	TRUE
GO:0014050	negative regulation of glutamate secretion	BiologicalProcess	0.00139114	32	0.0430471	7123	0.00157206	41	TRUE	TRUE
GO:0045818	negative regulation of glycogen catabolic process	BiologicalProcess	0.00103031	21	0.0102844	5794	0.00158394	42	TRUE	TRUE
GO:0061642	chemoattraction of axon	BiologicalProcess	0.00160821	37	0.00707387	5440	0.00158543	43	TRUE	TRUE
GO:0098703	calcium ion import across plasma membrane	BiologicalProcess	0.00165416	39	0.00883086	5647	0.001607	44	TRUE	TRUE
GO:1902946	protein localization to early endosome	BiologicalProcess	0.00192332	53	0.00292944	408	0.0016391	45	TRUE	TRUE
GO:0044240	multicellular organismal lipid catabolic process	BiologicalProcess	0.00336223	107	0.000666549	5	0.00165455	46	TRUE	TRUE
GO:0048023	positive regulation of melanin biosynthetic process	BiologicalProcess	0.00192303	52	0.000972969	22	0.00165937	47	TRUE	TRUE
GO:0048388	endosomal lumen acidification	BiologicalProcess	0.0019059	51	0.000948325	19	0.0016988	48	TRUE	TRUE
GO:0001582	detection of chemical stimulus involved in sensory perception of sweet taste	BiologicalProcess	0.00165157	38	0.00141347	56	0.00174405	49	TRUE	TRUE
GO:1990502	dense core granule maturation	BiologicalProcess	0.00286719	86	0.00364464	1160	0.00174808	50	TRUE	TRUE
GO:1904209	positive regulation of chemokine (C-C motif) ligand 2 secretion	BiologicalProcess	0.00189333	49	0.00252964	241	0.00178868	51	TRUE	TRUE
GO:1904207	regulation of chemokine (C-C motif) ligand 2 secretion	BiologicalProcess	0.00189332	48	0.00252965	242	0.00178869	52	TRUE	TRUE
GO:0060013	righting reflex	BiologicalProcess	0.00263345	73	0.0101642	5783	0.00195305	53	TRUE	TRUE
GO:1900212	negative regulation of mesenchymal cell apoptotic process involved in metanephros development	BiologicalProcess	0.00186213	46	0.00657222	5359	0.00195933	54	TRUE	TRUE
GO:1900211	regulation of mesenchymal cell apoptotic process involved in metanephros development	BiologicalProcess	0.00186214	47	0.00657262	5360	0.00195935	55	TRUE	TRUE
GO:1903010	regulation of bone development	BiologicalProcess	0.0021607	61	0.00125479	46	0.00200858	56	TRUE	TRUE
GO:0050432	catecholamine secretion	BiologicalProcess	0.00231184	65	0.00122575	41	0.00201436	57	TRUE	TRUE
GO:0072604	interleukin-6 secretion	BiologicalProcess	0.0022366	63	0.00478339	4316	0.00202609	58	TRUE	TRUE
GO:0034276	kynurenic acid biosynthetic process	BiologicalProcess	0.00213105	54	0.00543061	5011	0.0020514	59	TRUE	TRUE
GO:0034275	kynurenic acid metabolic process	BiologicalProcess	0.00213107	55	0.00543106	5012	0.0020515	60	TRUE	TRUE
GO:0034445	negative regulation of plasma lipoprotein oxidation	BiologicalProcess	0.00258753	69	0.00105346	26	0.0020547	61	TRUE	TRUE
GO:0034444	regulation of plasma lipoprotein oxidation	BiologicalProcess	0.00258758	70	0.00105349	27	0.00205475	62	TRUE	TRUE
GO:2001301	lipoxin biosynthetic process	BiologicalProcess	0.00219826	62	0.00128675	47	0.00206707	63	TRUE	TRUE
GO:0035296	regulation of tube diameter	BiologicalProcess	0.00296305	90	0.000731376	9	0.00209422	64	TRUE	TRUE
GO:0097746	regulation of blood vessel diameter	BiologicalProcess	0.00296312	91	0.000731392	10	0.00209427	65	TRUE	TRUE
GO:0090158	endoplasmic reticulum membrane organization	BiologicalProcess	0.00275697	80	0.00107201	31	0.00213135	66	TRUE	TRUE
GO:0034442	regulation of lipoprotein oxidation	BiologicalProcess	0.00279154	81	0.0010155	24	0.00213393	67	TRUE	TRUE
GO:1900378	positive regulation of secondary metabolite biosynthetic process	BiologicalProcess	0.00266495	74	0.00155519	69	0.002148	68	TRUE	TRUE
GO:0014826	vein smooth muscle contraction	BiologicalProcess	0.00168595	40	0.00317308	578	0.00215099	69	TRUE	TRUE
GO:0072606	interleukin-8 secretion	BiologicalProcess	0.00266976	75	0.00263627	284	0.00216929	70	TRUE	TRUE
GO:0003018	vascular process in circulatory system	BiologicalProcess	0.00317804	101	0.000772057	12	0.00217757	71	TRUE	TRUE
GO:0006533	aspartate catabolic process	BiologicalProcess	0.00270323	77	0.00120357	39	0.00220917	72	TRUE	TRUE
GO:0030730	sequestering of triglyceride	BiologicalProcess	0.00214914	60	0.00225937	169	0.00221485	73	TRUE	TRUE
GO:0051643	endoplasmic reticulum localization	BiologicalProcess	0.00261428	71	0.00145321	60	0.00226049	74	TRUE	TRUE
GO:0002880	regulation of chronic inflammatory response to non-antigenic stimulus	BiologicalProcess	0.00190491	50	0.0341011	6812	0.0023254	75	TRUE	TRUE
GO:0035428	hexose transmembrane transport	BiologicalProcess	0.00269587	76	0.00272315	317	0.00236941	76	TRUE	TRUE
GO:0010609	mRNA localization resulting in posttranscriptional regulation of gene expression	BiologicalProcess	0.00291217	87	0.001324	52	0.00237867	77	TRUE	TRUE
GO:0034443	negative regulation of lipoprotein oxidation	BiologicalProcess	0.00327362	105	0.00108033	32	0.00238003	78	TRUE	TRUE
GO:1900122	positive regulation of receptor binding	BiologicalProcess	0.00251054	67	0.00188035	101	0.00239522	79	TRUE	TRUE
GO:1903011	negative regulation of bone development	BiologicalProcess	0.00236138	66	0.00208289	127	0.00242142	80	TRUE	TRUE
GO:0019755	one-carbon compound transport	BiologicalProcess	0.00312546	97	0.00121038	40	0.00245422	81	TRUE	TRUE
GO:0019550	glutamate catabolic process to aspartate	BiologicalProcess	0.00284694	83	0.00145636	61	0.00246174	82	TRUE	TRUE
GO:0019551	glutamate catabolic process to 2-oxoglutarate	BiologicalProcess	0.00284707	84	0.00145642	62	0.00246184	83	TRUE	TRUE
GO:0050880	regulation of blood vessel size	BiologicalProcess	0.00378053	130	0.000810302	13	0.00246917	84	TRUE	TRUE
GO:0032341	aldosterone metabolic process	BiologicalProcess	0.00213842	56	0.0204386	6318	0.00248943	85	TRUE	TRUE
GO:0032342	aldosterone biosynthetic process	BiologicalProcess	0.00213856	58	0.0204371	6316	0.00248959	86	TRUE	TRUE
GO:0034651	cortisol biosynthetic process	BiologicalProcess	0.00213856	57	0.0204386	6317	0.00248962	87	TRUE	TRUE
GO:1902645	tertiary alcohol biosynthetic process	BiologicalProcess	0.00213866	59	0.0204401	6320	0.00248971	88	TRUE	TRUE
GO:0035150	regulation of tube size	BiologicalProcess	0.0037703	129	0.000828362	14	0.0024925	89	TRUE	TRUE
GO:0018120	peptidyl-arginine ADP-ribosylation	BiologicalProcess	0.00286442	85	0.00163604	74	0.0025123	90	TRUE	TRUE
GO:0031000	response to caffeine	BiologicalProcess	0.00368801	122	0.00115619	33	0.00251862	91	TRUE	TRUE
GO:0031282	regulation of guanylate cyclase activity	BiologicalProcess	0.00261736	72	0.00186613	97	0.0025275	92	TRUE	TRUE
GO:0120061	negative regulation of gastric emptying	BiologicalProcess	0.00311092	95	0.0140141	6000	0.00252819	93	TRUE	TRUE
GO:0120060	regulation of gastric emptying	BiologicalProcess	0.00311101	96	0.0140144	6001	0.00252822	94	TRUE	TRUE
GO:1905225	response to thyrotropin-releasing hormone	BiologicalProcess	0.00595234	320	0.00165181	79	0.00255689	95	TRUE	TRUE
GO:0010760	negative regulation of macrophage chemotaxis	BiologicalProcess	0.00314781	99	0.00138609	55	0.00258242	96	TRUE	TRUE
GO:0071502	cellular response to temperature stimulus	BiologicalProcess	0.00298258	92	0.0201472	6301	0.00258917	97	TRUE	TRUE
GO:0048014	Tie signaling pathway	BiologicalProcess	0.00251073	68	0.00482408	4394	0.0025907	98	TRUE	TRUE
GO:1901859	negative regulation of mitochondrial DNA metabolic process	BiologicalProcess	0.00317032	100	0.00452941	3768	0.00263038	99	TRUE	TRUE
GO:0070445	regulation of oligodendrocyte progenitor proliferation	BiologicalProcess	0.00326077	103	0.00671498	5393	0.00263239	100	TRUE	TRUE
GO:0061000	negative regulation of dendritic spine development	BiologicalProcess	0.00439742	160	0.0013088	49	0.0026626	101	TRUE	TRUE
GO:0035584	calcium-mediated signaling using intracellular calcium source	BiologicalProcess	0.0034316	111	0.00157024	70	0.00269296	102	TRUE	TRUE
GO:0006030	chitin metabolic process	BiologicalProcess	0.00274	78	0.00459413	3926	0.00273853	103	TRUE	TRUE
GO:0006032	chitin catabolic process	BiologicalProcess	0.00274004	79	0.00459419	3927	0.00273855	104	TRUE	TRUE
GO:2000355	negative regulation of ovarian follicle development	BiologicalProcess	0.00351974	116	0.0016178	72	0.00275384	105	TRUE	TRUE
GO:0019229	regulation of vasoconstriction	BiologicalProcess	0.00358997	119	0.00131843	51	0.0027712	106	TRUE	TRUE
GO:0031284	positive regulation of guanylate cyclase activity	BiologicalProcess	0.00301181	93	0.00207474	124	0.0027992	107	TRUE	TRUE
GO:0021934	hindbrain tangential cell migration	BiologicalProcess	0.00337393	108	0.00857462	5625	0.00281819	108	TRUE	TRUE
GO:0006651	diacylglycerol biosynthetic process	BiologicalProcess	0.00330912	106	0.0019283	107	0.00282541	109	TRUE	TRUE
GO:0033366	protein localization to secretory granule	BiologicalProcess	0.00314273	98	0.00575902	5161	0.00286953	110	TRUE	TRUE
GO:0019740	nitrogen utilization	BiologicalProcess	0.00381438	131	0.00234227	191	0.00292516	111	TRUE	TRUE
GO:1902913	positive regulation of neuroepithelial cell differentiation	BiologicalProcess	0.00307557	94	0.0021188	132	0.00294111	112	TRUE	TRUE
GO:0098664	G protein-coupled serotonin receptor signaling pathway	BiologicalProcess	0.00294121	89	0.00212965	135	0.00296136	113	TRUE	TRUE
GO:0045343	regulation of MHC class I biosynthetic process	BiologicalProcess	0.00401647	137	0.00172485	84	0.00296731	114	TRUE	TRUE
GO:0015881	creatine transmembrane transport	BiologicalProcess	0.00371858	123	0.00181428	92	0.00297307	115	TRUE	TRUE
GO:1902598	creatine transmembrane transport	BiologicalProcess	0.00371881	124	0.00181432	93	0.0029732	116	TRUE	TRUE
GO:2000367	regulation of acrosomal vesicle exocytosis	BiologicalProcess	0.00449104	164	0.00258891	266	0.00298576	117	TRUE	TRUE
GO:2000368	positive regulation of acrosomal vesicle exocytosis	BiologicalProcess	0.0044911	165	0.0025889	265	0.00298578	118	TRUE	TRUE
GO:0032571	response to vitamin K	BiologicalProcess	0.00326373	104	0.00221041	152	0.00299591	119	TRUE	TRUE
GO:0097475	motor neuron migration	BiologicalProcess	0.00374428	128	0.00201222	117	0.00309658	120	TRUE	TRUE
GO:0070837	dehydroascorbic acid transport	BiologicalProcess	0.00291742	88	0.00285134	363	0.00313966	121	TRUE	TRUE
GO:0045345	positive regulation of MHC class I biosynthetic process	BiologicalProcess	0.00419836	151	0.00194596	109	0.00317135	122	TRUE	TRUE
GO:2001204	regulation of osteoclast development	BiologicalProcess	0.00340244	110	0.00457342	3870	0.00318666	123	TRUE	TRUE
GO:0098903	regulation of membrane repolarization during action potential	BiologicalProcess	0.00454813	170	0.00205533	120	0.00322888	124	TRUE	TRUE
GO:0048686	regulation of sprouting of injured axon	BiologicalProcess	0.00344665	113	0.010004	5771	0.00326802	125	TRUE	TRUE
GO:0003056	regulation of vascular smooth muscle contraction	BiologicalProcess	0.00373936	126	0.00818245	5582	0.00327635	126	TRUE	TRUE
GO:0030702	chromatin silencing at centromere	BiologicalProcess	0.00416615	148	0.00179806	88	0.00328708	127	TRUE	TRUE
GO:0032513	negative regulation of protein phosphatase type 2B activity	BiologicalProcess	0.00533496	227	0.00422253	2828	0.0033004	128	TRUE	TRUE
GO:0003044	regulation of systemic arterial blood pressure mediated by a chemical signal	BiologicalProcess	0.00323618	102	0.00312094	544	0.003329	129	TRUE	TRUE
GO:0008105	asymmetric protein localization	BiologicalProcess	0.00374091	127	0.0027503	328	0.00340163	130	TRUE	TRUE
GO:1903524	positive regulation of blood circulation	BiologicalProcess	0.00422116	152	0.00198816	112	0.00340772	131	TRUE	TRUE
GO:0016322	neuron remodeling	BiologicalProcess	0.003978	136	0.00574056	5156	0.0034248	132	TRUE	TRUE
GO:0044364	disruption of cells of other organism	BiologicalProcess	0.00755125	700	0.0008995	15	0.00346067	133	TRUE	TRUE
GO:0031640	killing of cells of other organism	BiologicalProcess	0.00755127	701	0.000899507	16	0.00346068	134	TRUE	TRUE
GO:0032225	regulation of synaptic transmission, dopaminergic	BiologicalProcess	0.00345858	114	0.0449466	7189	0.00346471	135	TRUE	TRUE
GO:1905522	negative regulation of macrophage migration	BiologicalProcess	0.00515351	212	0.00143064	57	0.00346914	136	TRUE	TRUE
GO:0033564	anterior/posterior axon guidance	BiologicalProcess	0.00507335	202	0.00212564	133	0.00347616	137	TRUE	TRUE
GO:0002027	regulation of heart rate	BiologicalProcess	0.0045783	171	0.00192624	106	0.00350786	138	TRUE	TRUE
GO:0051952	regulation of amine transport	BiologicalProcess	0.00496369	195	0.00177798	86	0.00351174	139	TRUE	TRUE
GO:0048143	astrocyte activation	BiologicalProcess	0.00425777	154	0.0024669	226	0.00352014	140	TRUE	TRUE
GO:0035166	post-embryonic hemopoiesis	BiologicalProcess	0.004524	169	0.00230522	179	0.00356118	141	TRUE	TRUE
GO:0001990	regulation of systemic arterial blood pressure by hormone	BiologicalProcess	0.00356015	117	0.00327992	677	0.00357595	142	TRUE	TRUE
GO:0010625	positive regulation of Schwann cell proliferation	BiologicalProcess	0.00358561	118	0.00374937	1360	0.00358186	143	TRUE	TRUE
GO:1900020	positive regulation of protein kinase C activity	BiologicalProcess	0.00412091	143	0.00286188	368	0.00360421	144	TRUE	TRUE
GO:1900019	regulation of protein kinase C activity	BiologicalProcess	0.00412097	144	0.00286188	369	0.00360426	145	TRUE	TRUE
GO:1904475	regulation of Ras GTPase binding	BiologicalProcess	0.00464355	176	0.00215772	139	0.00360445	146	TRUE	TRUE
GO:2001106	regulation of Rho guanyl-nucleotide exchange factor activity	BiologicalProcess	0.00464379	177	0.00215779	140	0.00360462	147	TRUE	TRUE
GO:0060478	acrosomal vesicle exocytosis	BiologicalProcess	0.00574081	280	0.00234488	192	0.00362363	148	TRUE	TRUE
GO:0043465	regulation of fermentation	BiologicalProcess	0.0042521	153	0.00237036	199	0.00362806	149	TRUE	TRUE
GO:0048936	peripheral nervous system neuron axonogenesis	BiologicalProcess	0.00437952	158	0.0101101	5781	0.00363562	150	TRUE	TRUE
GO:0060046	regulation of acrosome reaction	BiologicalProcess	0.00427713	155	0.00255497	251	0.00365815	151	TRUE	TRUE
GO:0048691	positive regulation of axon extension involved in regeneration	BiologicalProcess	0.00408511	139	0.00874789	5644	0.00369499	152	TRUE	TRUE
GO:0097498	endothelial tube lumen extension	BiologicalProcess	0.00544115	241	0.00166793	81	0.00369501	153	TRUE	TRUE
GO:0071306	cellular response to vitamin E	BiologicalProcess	0.00417573	150	0.00837588	5601	0.00370071	154	TRUE	TRUE
GO:0048690	regulation of axon extension involved in regeneration	BiologicalProcess	0.00391441	135	0.0173848	6170	0.00371164	155	TRUE	TRUE
GO:0042480	negative regulation of eye photoreceptor cell development	BiologicalProcess	0.008871	1159	0.00106672	28	0.00372064	156	TRUE	TRUE
GO:0097474	retinal cone cell apoptotic process	BiologicalProcess	0.00887081	1158	0.00106674	29	0.00372065	157	TRUE	TRUE
GO:0042478	regulation of eye photoreceptor cell development	BiologicalProcess	0.00887112	1160	0.00106678	30	0.00372076	158	TRUE	TRUE
GO:0035425	autocrine signaling	BiologicalProcess	0.00388873	134	0.0186776	6233	0.00375959	159	TRUE	TRUE
GO:0044060	regulation of endocrine process	BiologicalProcess	0.00408563	140	0.00291972	401	0.00376317	160	TRUE	TRUE
GO:0050886	endocrine process	BiologicalProcess	0.00411772	142	0.00292858	407	0.00377363	161	TRUE	TRUE
GO:2000833	positive regulation of steroid hormone secretion	BiologicalProcess	0.00460674	173	0.00849617	5616	0.00380022	162	TRUE	TRUE
GO:0072201	negative regulation of mesenchymal cell proliferation	BiologicalProcess	0.00522089	219	0.00224884	164	0.0038253	163	TRUE	TRUE
GO:0032277	negative regulation of gonadotropin secretion	BiologicalProcess	0.00412999	145	0.00320464	600	0.00384082	164	TRUE	TRUE
GO:0072236	metanephric loop of Henle development	BiologicalProcess	0.00409975	141	0.0130521	5954	0.00384143	165	TRUE	TRUE
GO:0048687	positive regulation of sprouting of injured axon	BiologicalProcess	0.00414666	146	0.0077055	5531	0.00384914	166	TRUE	TRUE
GO:0014854	response to inactivity	BiologicalProcess	0.00506283	201	0.00686194	5412	0.00386494	167	TRUE	TRUE
GO:0003073	regulation of systemic arterial blood pressure	BiologicalProcess	0.00544713	243	0.00208907	129	0.00386549	168	TRUE	TRUE
GO:0044058	regulation of digestive system process	BiologicalProcess	0.00404837	138	0.00319447	591	0.0038657	169	TRUE	TRUE
GO:0002143	tRNA wobble position uridine thiolation	BiologicalProcess	0.00792366	807	0.00123096	44	0.00390645	170	TRUE	TRUE
GO:0003097	renal water transport	BiologicalProcess	0.00362463	120	0.00791265	5554	0.00391115	171	TRUE	TRUE
GO:2000380	regulation of mesoderm development	BiologicalProcess	0.00493433	193	0.00261245	274	0.00391424	172	TRUE	TRUE
GO:0032276	regulation of gonadotropin secretion	BiologicalProcess	0.00417167	149	0.00332858	722	0.00391964	173	TRUE	TRUE
GO:1904158	axonemal central apparatus assembly	BiologicalProcess	0.00448	163	0.00322396	621	0.00393298	174	TRUE	TRUE
GO:0010880	regulation of release of sequestered calcium ion into cytosol by sarcoplasmic reticulum	BiologicalProcess	0.0057821	286	0.00210928	131	0.00394229	175	TRUE	TRUE
GO:0043117	positive regulation of vascular permeability	BiologicalProcess	0.00362492	121	0.00408373	2346	0.00394543	176	TRUE	TRUE
GO:1902932	positive regulation of alcohol biosynthetic process	BiologicalProcess	0.00500595	197	0.00268568	302	0.00397607	177	TRUE	TRUE
GO:0043567	regulation of insulin-like growth factor receptor signaling pathway	BiologicalProcess	0.0047403	185	0.00295091	423	0.00398927	178	TRUE	TRUE
GO:0071225	cellular response to muramyl dipeptide	BiologicalProcess	0.00550869	251	0.00260355	270	0.00399028	179	TRUE	TRUE
GO:0043615	astrocyte cell migration	BiologicalProcess	0.00474796	187	0.00946411	5709	0.00399704	180	TRUE	TRUE
GO:0035621	ER to Golgi ceramide transport	BiologicalProcess	0.00464271	175	0.00312737	546	0.00400791	181	TRUE	TRUE
GO:0034309	primary alcohol biosynthetic process	BiologicalProcess	0.00344093	112	0.0510925	7375	0.00402123	182	TRUE	TRUE
GO:0010881	regulation of cardiac muscle contraction by regulation of the release of sequestered calcium ion	BiologicalProcess	0.00505274	199	0.0026071	272	0.00402175	183	TRUE	TRUE
GO:1903905	positive regulation of establishment of T cell polarity	BiologicalProcess	0.00416306	147	0.00363168	1133	0.00403764	184	TRUE	TRUE
GO:0007263	nitric oxide mediated signal transduction	BiologicalProcess	0.00481819	189	0.00278963	344	0.00405019	185	TRUE	TRUE
GO:0001983	baroreceptor response to increased systemic arterial blood pressure	BiologicalProcess	0.00373266	125	0.00647891	5341	0.00407507	186	TRUE	TRUE
GO:0060438	trachea development	BiologicalProcess	0.00474481	186	0.0030085	461	0.00409005	187	TRUE	TRUE
GO:2000490	negative regulation of hepatic stellate cell activation	BiologicalProcess	0.00490697	190	0.00939716	5702	0.0040903	188	TRUE	TRUE
GO:0050962	detection of light stimulus involved in sensory perception	BiologicalProcess	0.00451531	167	0.00322065	612	0.00410132	189	TRUE	TRUE
GO:0050908	detection of light stimulus involved in visual perception	BiologicalProcess	0.00451539	168	0.00322068	613	0.00410138	190	TRUE	TRUE
GO:0051884	regulation of timing of anagen	BiologicalProcess	0.00498042	196	0.00551614	5061	0.00412731	191	TRUE	TRUE
GO:0006241	CTP biosynthetic process	BiologicalProcess	0.00638989	406	0.00187958	99	0.00414636	192	TRUE	TRUE
GO:0046036	CTP metabolic process	BiologicalProcess	0.00638999	407	0.00187959	100	0.00414641	193	TRUE	TRUE
GO:0044703	multi-organism reproductive process	BiologicalProcess	0.00282408	82	0.0194477	6270	0.00415977	194	TRUE	TRUE
GO:0002528	regulation of vascular permeability involved in acute inflammatory response	BiologicalProcess	0.00534639	230	0.00232347	185	0.00417344	195	TRUE	TRUE
GO:0008217	regulation of blood pressure	BiologicalProcess	0.00753106	695	0.00155428	68	0.00417752	196	TRUE	TRUE
GO:0042536	negative regulation of tumor necrosis factor biosynthetic process	BiologicalProcess	0.00469925	180	0.00334593	735	0.00418498	197	TRUE	TRUE
GO:0097646	calcitonin family receptor signaling pathway	BiologicalProcess	0.00458405	172	0.00342172	814	0.00418586	198	TRUE	TRUE
GO:0045967	negative regulation of growth rate	BiologicalProcess	0.00547495	245	0.00243508	217	0.00419321	199	TRUE	TRUE
GO:0097647	amylin receptor signaling pathway	BiologicalProcess	0.00463109	174	0.00340612	799	0.00419478	200	TRUE	TRUE
GO:0033239	negative regulation of cellular amine metabolic process	BiologicalProcess	0.0046914	179	0.0235397	6467	0.0042179	201	TRUE	TRUE
GO:0097325	melanocyte proliferation	BiologicalProcess	0.00472666	181	0.0133163	5968	0.00421904	202	TRUE	TRUE
GO:0051705	multi-organism behavior	BiologicalProcess	0.00855213	1060	0.00161698	71	0.00422103	203	TRUE	TRUE
GO:1903351	cellular response to dopamine	BiologicalProcess	0.00729589	627	0.00207811	126	0.00428039	204	TRUE	TRUE
GO:0086004	regulation of cardiac muscle cell contraction	BiologicalProcess	0.00513357	210	0.0030644	505	0.00428244	205	TRUE	TRUE
GO:1903887	motile primary cilium assembly	BiologicalProcess	0.00508407	203	0.00463262	4017	0.00428885	206	TRUE	TRUE
GO:0072276	metanephric glomerulus vasculature morphogenesis	BiologicalProcess	0.00473725	182	0.00344734	846	0.00430419	207	TRUE	TRUE
GO:0072275	metanephric glomerulus morphogenesis	BiologicalProcess	0.00473779	183	0.0034476	848	0.00430463	208	TRUE	TRUE
GO:0072277	metanephric glomerular capillary formation	BiologicalProcess	0.00473782	184	0.00344767	849	0.00430466	209	TRUE	TRUE
GO:0044245	polysaccharide digestion	BiologicalProcess	0.00431054	157	0.00401384	2134	0.00431382	210	TRUE	TRUE
GO:1903350	response to dopamine	BiologicalProcess	0.00740564	656	0.00206196	121	0.00432059	211	TRUE	TRUE
GO:0009209	pyrimidine ribonucleoside triphosphate biosynthetic process	BiologicalProcess	0.00676448	501	0.00189669	104	0.00432794	212	TRUE	TRUE
GO:0006937	regulation of muscle contraction	BiologicalProcess	0.00651096	440	0.0022413	163	0.00434525	213	TRUE	TRUE
GO:0098528	skeletal muscle fiber differentiation	BiologicalProcess	0.00576349	283	0.00308836	515	0.00437241	214	TRUE	TRUE
GO:0010882	regulation of cardiac muscle contraction by calcium ion signaling	BiologicalProcess	0.00603633	334	0.00248502	232	0.00438515	215	TRUE	TRUE
GO:0046882	negative regulation of follicle-stimulating hormone secretion	BiologicalProcess	0.00493846	194	0.00349292	914	0.00438686	216	TRUE	TRUE
GO:0086069	bundle of His cell to Purkinje myocyte communication	BiologicalProcess	0.00517151	214	0.00326604	669	0.0043931	217	TRUE	TRUE
GO:0060732	positive regulation of inositol phosphate biosynthetic process	BiologicalProcess	0.00521573	217	0.00323124	632	0.00439589	218	TRUE	TRUE
GO:2000344	positive regulation of acrosome reaction	BiologicalProcess	0.00533595	228	0.0031419	557	0.00439983	219	TRUE	TRUE
GO:1905516	positive regulation of fertilization	BiologicalProcess	0.00556972	256	0.00303385	480	0.00442236	220	TRUE	TRUE
GO:0098911	regulation of ventricular cardiac muscle cell action potential	BiologicalProcess	0.00505242	198	0.00347182	875	0.00442287	221	TRUE	TRUE
GO:0051339	regulation of lyase activity	BiologicalProcess	0.00650441	436	0.00245878	223	0.00442387	222	TRUE	TRUE
GO:1904673	negative regulation of somatic stem cell population maintenance	BiologicalProcess	0.00563888	259	0.00358919	1067	0.00443005	223	TRUE	TRUE
GO:0072039	regulation of mesenchymal cell apoptotic process involved in nephron morphogenesis	BiologicalProcess	0.00563875	258	0.00358927	1068	0.00443008	224	TRUE	TRUE
GO:0072040	negative regulation of mesenchymal cell apoptotic process involved in nephron morphogenesis	BiologicalProcess	0.00563991	260	0.00358972	1069	0.00443085	225	TRUE	TRUE
GO:0021536	diencephalon development	BiologicalProcess	0.0065845	464	0.0027763	337	0.00446498	226	FALSE	TRUE
GO:0014061	regulation of norepinephrine secretion	BiologicalProcess	0.00443474	162	0.00408911	2360	0.00446612	227	TRUE	TRUE
GO:1905333	regulation of gastric motility	BiologicalProcess	0.00439421	159	0.00425992	2978	0.00447194	228	TRUE	TRUE
GO:0031017	exocrine pancreas development	BiologicalProcess	0.00569344	269	0.00306204	502	0.00447797	229	TRUE	TRUE
GO:0043114	regulation of vascular permeability	BiologicalProcess	0.00465699	178	0.00390632	1788	0.00447874	230	TRUE	TRUE
GO:0036112	medium-chain fatty-acyl-CoA metabolic process	BiologicalProcess	0.00568543	266	0.00386233	1662	0.00447971	231	TRUE	TRUE
GO:0046532	regulation of photoreceptor cell differentiation	BiologicalProcess	0.00535279	232	0.00337381	760	0.00448106	232	TRUE	TRUE
GO:0045216	cell-cell junction organization	BiologicalProcess	0.00723017	612	0.00229191	176	0.0044811	233	TRUE	TRUE
GO:0007193	adenylate cyclase-inhibiting G protein-coupled receptor signaling pathway	BiologicalProcess	0.00534115	229	0.00279535	345	0.00448156	234	TRUE	TRUE
GO:0045979	positive regulation of nucleoside metabolic process	BiologicalProcess	0.00743915	669	0.00223296	162	0.00449461	235	TRUE	TRUE
GO:0043267	negative regulation of potassium ion transport	BiologicalProcess	0.00653905	444	0.00253979	247	0.0045125	236	TRUE	TRUE
GO:0050748	negative regulation of lipoprotein metabolic process	BiologicalProcess	0.00634948	400	0.00218591	146	0.0045244	237	TRUE	TRUE
GO:1903115	regulation of actin filament-based movement	BiologicalProcess	0.005507	250	0.0031904	590	0.00453079	238	TRUE	TRUE
GO:0014827	intestine smooth muscle contraction	BiologicalProcess	0.00449404	166	0.00426265	2987	0.00453755	239	TRUE	TRUE
GO:0098901	regulation of cardiac muscle cell action potential	BiologicalProcess	0.00562657	257	0.00322339	620	0.0045382	240	TRUE	TRUE
GO:1903307	positive regulation of regulated secretory pathway	BiologicalProcess	0.00714197	585	0.00196355	110	0.00453956	241	TRUE	TRUE
GO:0038166	angiotensin-activated signaling pathway	BiologicalProcess	0.00530906	226	0.00343087	825	0.0045413	242	TRUE	TRUE
GO:0033005	positive regulation of mast cell activation	BiologicalProcess	0.00624844	377	0.00277101	334	0.00455295	243	FALSE	TRUE
GO:0051349	positive regulation of lyase activity	BiologicalProcess	0.00586666	303	0.00293194	411	0.00455336	244	TRUE	TRUE
GO:0060462	lung lobe development	BiologicalProcess	0.00540502	235	0.00350072	932	0.00456827	245	TRUE	TRUE
GO:0016048	detection of temperature stimulus	BiologicalProcess	0.00534949	231	0.00335301	743	0.00457105	246	TRUE	TRUE
GO:0014044	Schwann cell development	BiologicalProcess	0.00634372	398	0.0029276	406	0.00457627	247	FALSE	TRUE
GO:0046533	negative regulation of photoreceptor cell differentiation	BiologicalProcess	0.00547669	246	0.00347393	879	0.0045792	248	TRUE	TRUE
GO:0051466	positive regulation of corticotropin-releasing hormone secretion	BiologicalProcess	0.00339142	109	0.0373598	6922	0.00457953	249	TRUE	TRUE
GO:1900242	regulation of synaptic vesicle endocytosis	BiologicalProcess	0.00757594	708	0.00243055	216	0.00458014	250	TRUE	TRUE
GO:0060648	mammary gland bud morphogenesis	BiologicalProcess	0.00524782	221	0.00367188	1215	0.004595	251	TRUE	TRUE
GO:0007631	feeding behavior	BiologicalProcess	0.00568417	265	0.0029671	432	0.00459527	252	TRUE	TRUE
GO:0031281	positive regulation of cyclase activity	BiologicalProcess	0.00587613	305	0.00301026	462	0.0046072	253	TRUE	TRUE
GO:0086065	cell communication involved in cardiac conduction	BiologicalProcess	0.00706698	559	0.00240612	208	0.00460912	254	TRUE	TRUE
GO:0015012	heparan sulfate proteoglycan biosynthetic process	BiologicalProcess	0.00675818	498	0.00251437	236	0.00461447	255	TRUE	TRUE
GO:0006972	hyperosmotic response	BiologicalProcess	0.00627348	384	0.00281327	349	0.00461568	256	FALSE	TRUE
GO:0070213	protein auto-ADP-ribosylation	BiologicalProcess	0.00776368	760	0.00219999	147	0.00461579	257	TRUE	TRUE
GO:0043302	positive regulation of leukocyte degranulation	BiologicalProcess	0.00597659	322	0.00290352	394	0.00462367	258	TRUE	TRUE
GO:0021894	cerebral cortex GABAergic interneuron development	BiologicalProcess	0.00442705	161	0.0302534	6684	0.00463243	259	TRUE	TRUE
GO:0060463	lung lobe morphogenesis	BiologicalProcess	0.0054965	249	0.00354923	997	0.00463542	260	TRUE	TRUE
GO:0014037	Schwann cell differentiation	BiologicalProcess	0.0070756	565	0.00266436	296	0.00464076	261	TRUE	TRUE
GO:0060547	negative regulation of necrotic cell death	BiologicalProcess	0.0087732	1124	0.00183242	94	0.00464669	262	TRUE	TRUE
GO:0030201	heparan sulfate proteoglycan metabolic process	BiologicalProcess	0.00744076	670	0.00231881	184	0.00464738	263	TRUE	TRUE
GO:0046880	regulation of follicle-stimulating hormone secretion	BiologicalProcess	0.00524366	220	0.0036884	1252	0.00465063	264	TRUE	TRUE
GO:0034505	tooth mineralization	BiologicalProcess	0.00537625	233	0.00364229	1157	0.00465158	265	TRUE	TRUE
GO:0043306	positive regulation of mast cell degranulation	BiologicalProcess	0.0059074	309	0.00303774	482	0.00465607	266	TRUE	TRUE
GO:0033008	positive regulation of mast cell activation involved in immune response	BiologicalProcess	0.00590739	308	0.0030378	483	0.00465608	267	TRUE	TRUE
GO:1990410	adrenomedullin receptor signaling pathway	BiologicalProcess	0.00518713	216	0.0037292	1327	0.00466012	268	TRUE	TRUE
GO:0060278	regulation of ovulation	BiologicalProcess	0.00546154	244	0.00358726	1064	0.00466244	269	TRUE	TRUE
GO:0061430	bone trabecula morphogenesis	BiologicalProcess	0.00538376	234	0.00366718	1206	0.00466386	270	TRUE	TRUE
GO:1903630	regulation of aminoacyl-tRNA ligase activity	BiologicalProcess	0.0163766	3465	0.000958656	21	0.00466519	271	TRUE	TRUE
GO:0050951	sensory perception of temperature stimulus	BiologicalProcess	0.00527149	224	0.00358108	1054	0.00466526	272	TRUE	TRUE
GO:0010460	positive regulation of heart rate	BiologicalProcess	0.00510303	207	0.00374903	1357	0.00466865	273	TRUE	TRUE
GO:0060306	regulation of membrane repolarization	BiologicalProcess	0.00651954	441	0.00270669	307	0.0046749	274	TRUE	TRUE
GO:1903587	regulation of blood vessel endothelial cell proliferation involved in sprouting angiogenesis	BiologicalProcess	0.00578768	289	0.00338034	768	0.00468565	275	TRUE	TRUE
GO:0046068	cGMP metabolic process	BiologicalProcess	0.00583161	298	0.00320353	599	0.00469448	276	TRUE	TRUE
GO:2000642	negative regulation of early endosome to late endosome transport	BiologicalProcess	0.00505663	200	0.00416403	2617	0.004713	277	TRUE	TRUE
GO:0097491	sympathetic neuron projection guidance	BiologicalProcess	0.00624266	372	0.00528959	4930	0.00473149	278	FALSE	TRUE
GO:0097490	sympathetic neuron projection extension	BiologicalProcess	0.00624277	373	0.00528998	4932	0.0047316	279	FALSE	TRUE
GO:0036486	ventral trunk neural crest cell migration	BiologicalProcess	0.00624303	376	0.00528963	4931	0.00473169	280	FALSE	TRUE
GO:0035290	trunk segmentation	BiologicalProcess	0.00624283	374	0.00529006	4934	0.00473177	281	FALSE	TRUE
GO:0036484	trunk neural crest cell migration	BiologicalProcess	0.00624302	375	0.00528999	4933	0.00473182	282	FALSE	TRUE
GO:0016338	calcium-independent cell-cell adhesion via plasma membrane cell-adhesion molecules	BiologicalProcess	0.00521593	218	0.00388499	1711	0.00473271	283	TRUE	TRUE
GO:0052805	imidazole-containing compound catabolic process	BiologicalProcess	0.00673736	495	0.00289002	385	0.00473482	284	FALSE	TRUE
GO:0006548	histidine catabolic process	BiologicalProcess	0.00673744	496	0.00289005	386	0.00473489	285	FALSE	TRUE
GO:0019566	arabinose metabolic process	BiologicalProcess	0.0131366	2638	0.00144232	58	0.00473652	286	TRUE	TRUE
GO:0046373	L-arabinose metabolic process	BiologicalProcess	0.0131382	2639	0.00144248	59	0.00473712	287	TRUE	TRUE
GO:0044062	regulation of excretion	BiologicalProcess	0.00479643	188	0.00427918	3035	0.00474141	288	TRUE	TRUE
GO:2000848	positive regulation of corticosteroid hormone secretion	BiologicalProcess	0.00579926	290	0.00963492	5733	0.00474402	289	TRUE	TRUE
GO:0045922	negative regulation of fatty acid metabolic process	BiologicalProcess	0.00732474	632	0.00253865	246	0.00474874	290	TRUE	TRUE
GO:0086073	bundle of His cell-Purkinje myocyte adhesion involved in cell communication	BiologicalProcess	0.00610869	350	0.00331965	714	0.00475087	291	FALSE	TRUE
GO:1901380	negative regulation of potassium ion transmembrane transport	BiologicalProcess	0.00712279	579	0.00262628	281	0.00475103	292	TRUE	TRUE
GO:0001993	regulation of systemic arterial blood pressure by norepinephrine-epinephrine	BiologicalProcess	0.00525287	222	0.00382948	1567	0.0047583	293	TRUE	TRUE
GO:0090141	positive regulation of mitochondrial fission	BiologicalProcess	0.00888422	1169	0.00222386	156	0.00476367	294	TRUE	TRUE
GO:0070572	positive regulation of neuron projection regeneration	BiologicalProcess	0.00541004	236	0.0139493	5995	0.00476481	295	TRUE	TRUE
GO:0010919	regulation of inositol phosphate biosynthetic process	BiologicalProcess	0.00606353	338	0.00321416	610	0.00476792	296	FALSE	TRUE
GO:0003081	regulation of systemic arterial blood pressure by renin-angiotensin	BiologicalProcess	0.00527144	223	0.00386369	1665	0.00477162	297	TRUE	TRUE
GO:2001033	negative regulation of double-strand break repair via nonhomologous end joining	BiologicalProcess	0.0064623	430	0.00322892	629	0.00477505	298	FALSE	TRUE
GO:0060073	micturition	BiologicalProcess	0.00514854	211	0.00396167	1971	0.00477858	299	TRUE	TRUE
GO:0072674	multinuclear osteoclast differentiation	BiologicalProcess	0.00543435	239	0.00378757	1460	0.00477904	300	TRUE	TRUE
GO:0072132	mesenchyme morphogenesis	BiologicalProcess	0.0079816	835	0.00239931	205	0.00478237	301	TRUE	TRUE
GO:0060065	uterus development	BiologicalProcess	0.00616952	361	0.00327667	673	0.00478538	302	FALSE	TRUE
GO:0050776	regulation of immune response	BiologicalProcess	0.00387562	133	0.0193504	6262	0.00478747	303	TRUE	TRUE
GO:0007210	serotonin receptor signaling pathway	BiologicalProcess	0.004911	191	0.00343604	830	0.00479674	304	TRUE	TRUE
GO:0045416	positive regulation of interleukin-8 biosynthetic process	BiologicalProcess	0.00615972	357	0.00342175	815	0.00480575	305	FALSE	TRUE
GO:0021824	cerebral cortex tangential migration using cell-axon interactions	BiologicalProcess	0.0057131	276	0.00859394	5630	0.00480595	306	TRUE	TRUE
GO:0021828	gonadotrophin-releasing hormone neuronal migration to the hypothalamus	BiologicalProcess	0.00571309	275	0.00859389	5629	0.004806	307	TRUE	TRUE
GO:0021856	hypothalamic tangential migration using cell-axon interactions	BiologicalProcess	0.00571351	277	0.008594	5631	0.00480633	308	TRUE	TRUE
GO:1903375	facioacoustic ganglion development	BiologicalProcess	0.00571384	278	0.00859477	5632	0.00480659	309	TRUE	TRUE
GO:2001198	regulation of dendritic cell differentiation	BiologicalProcess	0.00670412	485	0.00287435	379	0.00481062	310	FALSE	TRUE
GO:0045777	positive regulation of blood pressure	BiologicalProcess	0.00517406	215	0.00396585	1985	0.00482021	311	TRUE	TRUE
GO:0060279	positive regulation of ovulation	BiologicalProcess	0.0056987	271	0.0036726	1217	0.00482475	312	TRUE	TRUE
GO:0042554	superoxide anion generation	BiologicalProcess	0.00653894	443	0.0029903	444	0.00482626	313	FALSE	TRUE
GO:0030850	prostate gland development	BiologicalProcess	0.00803217	856	0.00222618	157	0.0048288	314	TRUE	TRUE
GO:0097186	amelogenesis	BiologicalProcess	0.00661783	472	0.00299258	447	0.00483652	315	FALSE	TRUE
GO:0033594	response to hydroxyisoflavone	BiologicalProcess	0.00541099	237	0.00384926	1622	0.00483906	316	TRUE	TRUE
GO:0097755	positive regulation of blood vessel diameter	BiologicalProcess	0.00625524	381	0.00311317	540	0.00485498	317	FALSE	TRUE
GO:0003156	regulation of animal organ formation	BiologicalProcess	0.00717873	599	0.00290979	396	0.00486982	318	FALSE	TRUE
GO:1903292	protein localization to Golgi membrane	BiologicalProcess	0.00592369	314	0.00364612	1163	0.00487157	319	TRUE	TRUE
GO:0045907	positive regulation of vasoconstriction	BiologicalProcess	0.00594996	319	0.00342766	821	0.00487201	320	TRUE	TRUE
GO:0086036	regulation of cardiac muscle cell membrane potential	BiologicalProcess	0.00598878	326	0.00347674	883	0.00487335	321	TRUE	TRUE
GO:0006975	DNA damage induced protein phosphorylation	BiologicalProcess	0.00771059	749	0.00268976	303	0.00487578	322	TRUE	TRUE
GO:0001975	response to amphetamine	BiologicalProcess	0.00686658	524	0.00287787	380	0.00487761	323	FALSE	TRUE
GO:0045909	positive regulation of vasodilation	BiologicalProcess	0.00598355	324	0.00324076	640	0.00487823	324	TRUE	TRUE
GO:0010165	response to X-ray	BiologicalProcess	0.00975528	1503	0.0016515	78	0.0048849	325	TRUE	TRUE
GO:0043949	regulation of cAMP-mediated signaling	BiologicalProcess	0.00735794	642	0.00256504	252	0.00489357	326	TRUE	TRUE
GO:0007191	adenylate cyclase-activating dopamine receptor signaling pathway	BiologicalProcess	0.00551554	252	0.00382017	1540	0.00489516	327	TRUE	TRUE
GO:0048245	eosinophil chemotaxis	BiologicalProcess	0.00570729	272	0.00369217	1259	0.00489711	328	TRUE	TRUE
GO:2000846	regulation of corticosteroid hormone secretion	BiologicalProcess	0.00509248	206	0.00427347	3024	0.00489826	329	TRUE	TRUE
GO:0060988	lipid tube assembly	BiologicalProcess	0.00601639	330	0.00366033	1191	0.00491399	330	FALSE	TRUE
GO:0045776	negative regulation of blood pressure	BiologicalProcess	0.00602158	331	0.00338648	773	0.00491488	331	FALSE	TRUE
GO:0070212	protein poly-ADP-ribosylation	BiologicalProcess	0.00898193	1200	0.00221838	153	0.00491614	332	TRUE	TRUE
GO:2000647	negative regulation of stem cell proliferation	BiologicalProcess	0.007069	560	0.00309379	518	0.0049162	333	FALSE	TRUE
GO:0040009	regulation of growth rate	BiologicalProcess	0.00663264	477	0.00323078	631	0.0049169	334	FALSE	TRUE
GO:0006106	fumarate metabolic process	BiologicalProcess	0.00594965	318	0.00344081	838	0.00492021	335	TRUE	TRUE
GO:0050651	dermatan sulfate proteoglycan biosynthetic process	BiologicalProcess	0.00616055	358	0.00341339	808	0.00492626	336	FALSE	TRUE
GO:0032222	regulation of synaptic transmission, cholinergic	BiologicalProcess	0.00569197	268	0.00372809	1323	0.00492772	337	TRUE	TRUE
GO:0021692	cerebellar Purkinje cell layer morphogenesis	BiologicalProcess	0.00632284	395	0.00330889	703	0.00493273	338	FALSE	TRUE
GO:0003383	apical constriction	BiologicalProcess	0.00608074	345	0.00558005	5097	0.00493631	339	FALSE	TRUE
GO:0009415	response to water	BiologicalProcess	0.00620672	367	0.00342578	818	0.0049384	340	FALSE	TRUE
GO:0032224	positive regulation of synaptic transmission, cholinergic	BiologicalProcess	0.00564394	261	0.00384131	1601	0.00494177	341	TRUE	TRUE
GO:0060536	cartilage morphogenesis	BiologicalProcess	0.00567148	264	0.00365102	1169	0.00494432	342	TRUE	TRUE
GO:0034123	positive regulation of toll-like receptor signaling pathway	BiologicalProcess	0.00702986	549	0.00289062	388	0.00495157	343	FALSE	TRUE
GO:0043116	negative regulation of vascular permeability	BiologicalProcess	0.00577647	285	0.00374669	1350	0.00495404	344	TRUE	TRUE
GO:0015791	polyol transport	BiologicalProcess	0.00609747	348	0.00346362	866	0.00495554	345	FALSE	TRUE
GO:1903589	positive regulation of blood vessel endothelial cell proliferation involved in sprouting angiogenesis	BiologicalProcess	0.00554083	255	0.00398881	2047	0.00495807	346	TRUE	TRUE
GO:0003203	endocardial cushion morphogenesis	BiologicalProcess	0.00779726	769	0.0027088	308	0.00495837	347	TRUE	TRUE
GO:0086091	regulation of heart rate by cardiac conduction	BiologicalProcess	0.00718959	602	0.0027733	335	0.0049592	348	FALSE	TRUE
GO:0035313	wound healing, spreading of epidermal cells	BiologicalProcess	0.00589091	306	0.00376462	1396	0.00496468	349	TRUE	TRUE
GO:0072537	fibroblast activation	BiologicalProcess	0.00513246	209	0.00442708	3491	0.0049679	350	TRUE	TRUE
GO:0043950	positive regulation of cAMP-mediated signaling	BiologicalProcess	0.00617771	362	0.00337458	762	0.00496879	351	FALSE	TRUE
GO:0021902	commitment of neuronal cell to specific neuron type in forebrain	BiologicalProcess	0.00578733	288	0.00383879	1591	0.00497081	352	TRUE	TRUE
GO:0033595	response to genistein	BiologicalProcess	0.00570804	273	0.00384563	1612	0.0049807	353	TRUE	TRUE
GO:0099623	regulation of cardiac muscle cell membrane repolarization	BiologicalProcess	0.00635632	401	0.00313257	551	0.00498105	354	FALSE	TRUE
GO:0038171	cannabinoid signaling pathway	BiologicalProcess	0.00543578	240	0.00410398	2412	0.00498577	355	TRUE	TRUE
GO:0045956	positive regulation of calcium ion-dependent exocytosis	BiologicalProcess	0.00802871	855	0.00260421	271	0.00498948	356	TRUE	TRUE
GO:0062099	negative regulation of programmed necrotic cell death	BiologicalProcess	0.00877025	1122	0.00235426	195	0.00499017	357	TRUE	TRUE
GO:0031274	positive regulation of pseudopodium assembly	BiologicalProcess	0.00700867	541	0.00304347	486	0.00500075	358	FALSE	TRUE
GO:1901017	negative regulation of potassium ion transmembrane transporter activity	BiologicalProcess	0.00730528	629	0.00290896	395	0.00500487	359	FALSE	TRUE
GO:0005984	disaccharide metabolic process	BiologicalProcess	0.00626464	383	0.00352892	963	0.00501124	360	FALSE	TRUE
GO:0045661	regulation of myoblast differentiation	BiologicalProcess	0.0101444	1653	0.00215685	138	0.00501667	361	TRUE	TRUE
GO:0060442	branching involved in prostate gland morphogenesis	BiologicalProcess	0.0063699	402	0.00346409	867	0.00501892	362	FALSE	TRUE
GO:2000831	regulation of steroid hormone secretion	BiologicalProcess	0.00515812	213	0.00443415	3513	0.00501941	363	TRUE	TRUE
GO:0031272	regulation of pseudopodium assembly	BiologicalProcess	0.00704422	553	0.00300234	455	0.0050196	364	FALSE	TRUE
GO:0031279	regulation of cyclase activity	BiologicalProcess	0.00726994	620	0.0028665	372	0.00502426	365	FALSE	TRUE
GO:2000243	positive regulation of reproductive process	BiologicalProcess	0.00838356	994	0.00217975	144	0.00502462	366	TRUE	TRUE
GO:0046340	diacylglycerol catabolic process	BiologicalProcess	0.00634682	399	0.0173451	6164	0.00502714	367	FALSE	TRUE
GO:0006624	vacuolar protein processing	BiologicalProcess	0.00759389	715	0.00274838	327	0.005036	368	TRUE	TRUE
GO:1901003	negative regulation of fermentation	BiologicalProcess	0.00647153	432	0.00313967	556	0.00503637	369	FALSE	TRUE
GO:0048799	animal organ maturation	BiologicalProcess	0.00607633	344	0.00365854	1185	0.00503724	370	FALSE	TRUE
GO:0003254	regulation of membrane depolarization	BiologicalProcess	0.00716467	592	0.00303372	479	0.00503852	371	FALSE	TRUE
GO:0050433	regulation of catecholamine secretion	BiologicalProcess	0.00644066	421	0.00320543	601	0.00504015	372	FALSE	TRUE
GO:0035813	regulation of renal sodium excretion	BiologicalProcess	0.00528664	225	0.00432522	3162	0.00504175	373	TRUE	TRUE
GO:0006942	regulation of striated muscle contraction	BiologicalProcess	0.00723445	613	0.00295387	425	0.00504208	374	FALSE	TRUE
GO:0042415	norepinephrine metabolic process	BiologicalProcess	0.00725854	617	0.00293619	415	0.00504321	375	FALSE	TRUE
GO:0009953	dorsal/ventral pattern formation	BiologicalProcess	0.0100001	1584	0.00222341	155	0.0050474	376	TRUE	TRUE
GO:0021563	glossopharyngeal nerve development	BiologicalProcess	0.00604954	337	0.00374597	1348	0.00504772	377	FALSE	TRUE
GO:0007622	rhythmic behavior	BiologicalProcess	0.00602893	332	0.00377482	1424	0.00504775	378	FALSE	TRUE
GO:0072176	nephric duct development	BiologicalProcess	0.00598825	325	0.00382508	1557	0.00504838	379	TRUE	TRUE
GO:0007250	activation of NF-kappaB-inducing kinase activity	BiologicalProcess	0.00880183	1134	0.00242483	215	0.00504949	380	TRUE	TRUE
GO:0007190	activation of adenylate cyclase activity	BiologicalProcess	0.00586499	302	0.00372845	1324	0.00505187	381	TRUE	TRUE
GO:0001682	tRNA 5'-leader removal	BiologicalProcess	0.00809189	881	0.00227564	170	0.00505412	382	TRUE	TRUE
GO:0031644	regulation of neurological system process	BiologicalProcess	0.00718401	601	0.00299241	446	0.00505485	383	FALSE	TRUE
GO:0003422	growth plate cartilage morphogenesis	BiologicalProcess	0.00565616	262	0.00390588	1787	0.0050553	384	TRUE	TRUE
GO:0045198	establishment of epithelial cell apical/basal polarity	BiologicalProcess	0.00616369	359	0.00363306	1136	0.0050605	385	FALSE	TRUE
GO:0044070	regulation of anion transport	BiologicalProcess	0.0113636	2081	0.00155418	67	0.00506501	386	TRUE	TRUE
GO:0080184	response to phenylpropanoid	BiologicalProcess	0.00591976	313	0.00395672	1948	0.00506536	387	TRUE	TRUE
GO:0051703	intraspecies interaction between organisms	BiologicalProcess	0.00823805	933	0.00266347	294	0.00506618	388	TRUE	TRUE
GO:0035176	social behavior	BiologicalProcess	0.0082381	934	0.00266348	295	0.00506621	389	TRUE	TRUE
GO:0045668	negative regulation of osteoblast differentiation	BiologicalProcess	0.0070057	540	0.00310929	534	0.00506697	390	FALSE	TRUE
GO:0010896	regulation of triglyceride catabolic process	BiologicalProcess	0.00659433	467	0.00332835	721	0.00506846	391	FALSE	TRUE
GO:0050995	negative regulation of lipid catabolic process	BiologicalProcess	0.00598344	323	0.00387361	1688	0.00506888	392	TRUE	TRUE
GO:0070252	actin-mediated cell contraction	BiologicalProcess	0.00893819	1183	0.00252799	240	0.00507358	393	TRUE	TRUE
GO:0018149	peptide cross-linking	BiologicalProcess	0.00703065	550	0.00310275	531	0.00507472	394	FALSE	TRUE
GO:0014831	gastro-intestinal system smooth muscle contraction	BiologicalProcess	0.00594291	317	0.00386585	1670	0.00507545	395	TRUE	TRUE
GO:0032278	positive regulation of gonadotropin secretion	BiologicalProcess	0.00585834	300	0.00393951	1889	0.00507619	396	TRUE	TRUE
GO:0051798	positive regulation of hair follicle development	BiologicalProcess	0.00581892	296	0.00395393	1938	0.00507925	397	TRUE	TRUE
GO:0010155	regulation of proton transport	BiologicalProcess	0.0060864	346	0.00370025	1271	0.00508091	398	FALSE	TRUE
GO:0099542	trans-synaptic signaling by endocannabinoid	BiologicalProcess	0.00591312	310	0.00384875	1619	0.00508467	399	TRUE	TRUE
GO:0099541	trans-synaptic signaling by lipid	BiologicalProcess	0.00591322	311	0.0038488	1620	0.00508474	400	TRUE	TRUE
GO:0006171	cAMP biosynthetic process	BiologicalProcess	0.00578519	287	0.00394158	1893	0.00508935	401	TRUE	TRUE
GO:0098900	regulation of action potential	BiologicalProcess	0.00681908	512	0.00325868	661	0.00509314	402	FALSE	TRUE
GO:2000849	regulation of glucocorticoid secretion	BiologicalProcess	0.00542808	238	0.00429033	3073	0.00509392	403	TRUE	TRUE
GO:0042359	vitamin D metabolic process	BiologicalProcess	0.00574978	282	0.00402901	2185	0.00509841	404	TRUE	TRUE
GO:0060664	epithelial cell proliferation involved in salivary gland morphogenesis	BiologicalProcess	0.00603556	333	0.00385452	1640	0.00509842	405	FALSE	TRUE
GO:0007320	insemination	BiologicalProcess	0.0067068	486	0.00331365	707	0.00510154	406	FALSE	TRUE
GO:2000651	positive regulation of sodium ion transmembrane transporter activity	BiologicalProcess	0.00710597	575	0.0032705	671	0.00510208	407	FALSE	TRUE
GO:0072505	divalent inorganic anion homeostasis	BiologicalProcess	0.00672639	491	0.00331746	710	0.00510218	408	FALSE	TRUE
GO:0032941	secretion by tissue	BiologicalProcess	0.00645885	427	0.00336366	752	0.00510635	409	FALSE	TRUE
GO:0090505	epiboly involved in wound healing	BiologicalProcess	0.00607273	339	0.00374817	1351	0.00510946	410	FALSE	TRUE
GO:0044319	wound healing, spreading of cells	BiologicalProcess	0.00607284	340	0.00374821	1352	0.00510955	411	FALSE	TRUE
GO:0042226	interleukin-6 biosynthetic process	BiologicalProcess	0.0106098	1818	0.00168915	82	0.00511078	412	TRUE	TRUE
GO:0070230	positive regulation of lymphocyte apoptotic process	BiologicalProcess	0.00637046	403	0.0035518	1002	0.00511208	413	FALSE	TRUE
GO:0032890	regulation of organic acid transport	BiologicalProcess	0.0085443	1057	0.00238925	202	0.00511519	414	TRUE	TRUE
GO:0051966	regulation of synaptic transmission, glutamatergic	BiologicalProcess	0.00719459	604	0.00306578	507	0.00512479	415	FALSE	TRUE
GO:2000171	negative regulation of dendrite development	BiologicalProcess	0.0100711	1606	0.0023329	186	0.0051256	416	TRUE	TRUE
GO:0032094	response to food	BiologicalProcess	0.00600183	328	0.00392163	1831	0.00512582	417	TRUE	TRUE
GO:0003429	growth plate cartilage chondrocyte morphogenesis	BiologicalProcess	0.00581094	291	0.00390211	1770	0.00513165	418	TRUE	TRUE
GO:0003414	chondrocyte morphogenesis involved in endochondral bone morphogenesis	BiologicalProcess	0.00581094	292	0.00390215	1772	0.00513167	419	TRUE	TRUE
GO:0090171	chondrocyte morphogenesis	BiologicalProcess	0.00581102	293	0.00390223	1773	0.00513175	420	TRUE	TRUE
GO:0060993	kidney morphogenesis	BiologicalProcess	0.0084376	1019	0.0029419	419	0.00513292	421	FALSE	TRUE
GO:1904889	regulation of excitatory synapse assembly	BiologicalProcess	0.00629506	392	0.00369995	1270	0.00513842	422	FALSE	TRUE
GO:0050957	equilibrioception	BiologicalProcess	0.00599883	327	0.0039251	1841	0.00514056	423	TRUE	TRUE
GO:1902462	positive regulation of mesenchymal stem cell proliferation	BiologicalProcess	0.00761772	721	0.00298399	441	0.00514355	424	FALSE	TRUE
GO:1902460	regulation of mesenchymal stem cell proliferation	BiologicalProcess	0.00761783	722	0.00298403	442	0.00514362	425	FALSE	TRUE
GO:0007567	parturition	BiologicalProcess	0.00645478	425	0.00349908	926	0.00514366	426	FALSE	TRUE
GO:0007612	learning	BiologicalProcess	0.0123497	2398	0.00163493	73	0.00514556	427	TRUE	TRUE
GO:0060740	prostate gland epithelium morphogenesis	BiologicalProcess	0.00736349	645	0.00296846	435	0.00515437	428	FALSE	TRUE
GO:0021877	forebrain neuron fate commitment	BiologicalProcess	0.00637219	404	0.00379034	1465	0.00515871	429	FALSE	TRUE
GO:0046069	cGMP catabolic process	BiologicalProcess	0.00641894	414	0.00362929	1129	0.00516482	430	FALSE	TRUE
GO:0060134	prepulse inhibition	BiologicalProcess	0.00553143	254	0.00431966	3148	0.00517335	431	TRUE	TRUE
GO:0010890	positive regulation of sequestering of triglyceride	BiologicalProcess	0.00614468	354	0.00389369	1740	0.00517607	432	FALSE	TRUE
GO:1903779	regulation of cardiac conduction	BiologicalProcess	0.00816431	911	0.00264014	285	0.0051768	433	TRUE	TRUE
GO:0019953	sexual reproduction	BiologicalProcess	0.00346071	115	0.0689587	7883	0.0051858	434	TRUE	TRUE
GO:0046881	positive regulation of follicle-stimulating hormone secretion	BiologicalProcess	0.00610077	349	0.0039374	1879	0.00518863	435	FALSE	TRUE
GO:0048148	behavioral response to cocaine	BiologicalProcess	0.00547736	247	0.00400244	2095	0.00519008	436	TRUE	TRUE
GO:0086019	cell-cell signaling involved in cardiac conduction	BiologicalProcess	0.0068717	525	0.0032437	646	0.00519274	437	FALSE	TRUE
GO:0099151	regulation of postsynaptic density assembly	BiologicalProcess	0.00631135	393	0.00376512	1398	0.0051953	438	FALSE	TRUE
GO:0002092	positive regulation of receptor internalization	BiologicalProcess	0.0058603	301	0.00409345	2375	0.00519551	439	TRUE	TRUE
GO:0062098	regulation of programmed necrotic cell death	BiologicalProcess	0.00826299	942	0.00242049	213	0.00520063	440	TRUE	TRUE
GO:0072080	nephron tubule development	BiologicalProcess	0.00890102	1175	0.0027428	324	0.00520301	441	TRUE	TRUE
GO:0002934	desmosome organization	BiologicalProcess	0.00746114	678	0.00334617	736	0.00521263	442	FALSE	TRUE
GO:0060426	lung vasculature development	BiologicalProcess	0.00642542	416	0.00372101	1306	0.00521423	443	FALSE	TRUE
GO:1900084	regulation of peptidyl-tyrosine autophosphorylation	BiologicalProcess	0.00609417	347	0.00400406	2103	0.00521815	444	FALSE	TRUE
GO:1903793	positive regulation of anion transport	BiologicalProcess	0.00842129	1008	0.00253225	243	0.00522269	445	TRUE	TRUE
GO:0070986	left/right axis specification	BiologicalProcess	0.00643643	419	0.0037583	1382	0.00522472	446	FALSE	TRUE
GO:0033690	positive regulation of osteoblast proliferation	BiologicalProcess	0.0062916	389	0.00389818	1753	0.00522604	447	FALSE	TRUE
GO:0045759	negative regulation of action potential	BiologicalProcess	0.00625818	382	0.00379817	1491	0.00523304	448	FALSE	TRUE
GO:0006547	histidine metabolic process	BiologicalProcess	0.00801395	845	0.00293039	409	0.00523464	449	FALSE	TRUE
GO:0038065	collagen-activated signaling pathway	BiologicalProcess	0.00566491	263	0.00440059	3411	0.00523874	450	TRUE	TRUE
GO:0060307	regulation of ventricular cardiac muscle cell membrane repolarization	BiologicalProcess	0.00659504	468	0.00339172	782	0.00524308	451	FALSE	TRUE
GO:0072078	nephron tubule morphogenesis	BiologicalProcess	0.00767782	741	0.0032389	637	0.00524394	452	FALSE	TRUE
GO:0099150	regulation of postsynaptic specialization assembly	BiologicalProcess	0.0062949	390	0.00383637	1588	0.00524726	453	FALSE	TRUE
GO:0150052	regulation of postsynapse assembly	BiologicalProcess	0.00629497	391	0.00383643	1589	0.00524733	454	FALSE	TRUE
GO:0001658	branching involved in ureteric bud morphogenesis	BiologicalProcess	0.00706983	561	0.00343116	826	0.00524818	455	FALSE	TRUE
GO:0060693	regulation of branching involved in salivary gland morphogenesis	BiologicalProcess	0.0058268	297	0.0041714	2651	0.00524824	456	TRUE	TRUE
GO:0002001	renin secretion into blood stream	BiologicalProcess	0.00508708	204	0.0243804	6493	0.00525478	457	TRUE	TRUE
GO:1901678	iron coordination entity transport	BiologicalProcess	0.00685187	521	0.00340314	794	0.00525586	458	FALSE	TRUE
GO:0045761	regulation of adenylate cyclase activity	BiologicalProcess	0.00775957	758	0.00297936	437	0.00526038	459	FALSE	TRUE
GO:0031128	developmental induction	BiologicalProcess	0.00797513	830	0.0030968	522	0.00526172	460	FALSE	TRUE
GO:0030208	dermatan sulfate biosynthetic process	BiologicalProcess	0.00642033	415	0.00375349	1370	0.0052646	461	FALSE	TRUE
GO:1903428	positive regulation of reactive oxygen species biosynthetic process	BiologicalProcess	0.00800326	841	0.00271927	314	0.00526547	462	TRUE	TRUE
GO:0036515	serotonergic neuron axon guidance	BiologicalProcess	0.00614665	355	0.00407695	2324	0.00527012	463	FALSE	TRUE
GO:0098801	regulation of renal system process	BiologicalProcess	0.00552687	253	0.00451472	3726	0.00527452	464	TRUE	TRUE
GO:0051001	negative regulation of nitric-oxide synthase activity	BiologicalProcess	0.00585076	299	0.0042016	2763	0.00527631	465	TRUE	TRUE
GO:0072272	proximal/distal pattern formation involved in metanephric nephron development	BiologicalProcess	0.00923478	1303	0.00225611	168	0.00527972	466	TRUE	TRUE
GO:0042100	B cell proliferation	BiologicalProcess	0.0085677	1063	0.00234981	193	0.00528288	467	TRUE	TRUE
GO:0010898	positive regulation of triglyceride catabolic process	BiologicalProcess	0.00709171	572	0.00340788	801	0.00528501	468	FALSE	TRUE
GO:0060512	prostate gland morphogenesis	BiologicalProcess	0.00761813	723	0.00299833	452	0.00528789	469	FALSE	TRUE
GO:0051930	regulation of sensory perception of pain	BiologicalProcess	0.00600848	329	0.00410459	2414	0.00528808	470	FALSE	TRUE
GO:0045762	positive regulation of adenylate cyclase activity	BiologicalProcess	0.00683625	518	0.00344173	839	0.00529317	471	FALSE	TRUE
GO:0052803	imidazole-containing compound metabolic process	BiologicalProcess	0.00802417	850	0.00298056	439	0.0052941	472	FALSE	TRUE
GO:0042670	retinal cone cell differentiation	BiologicalProcess	0.0059373	315	0.00417959	2686	0.0052947	473	TRUE	TRUE
GO:0046549	retinal cone cell development	BiologicalProcess	0.00593734	316	0.00417967	2687	0.00529476	474	TRUE	TRUE
GO:0042036	negative regulation of cytokine biosynthetic process	BiologicalProcess	0.0074683	683	0.00308607	512	0.00529683	475	FALSE	TRUE
GO:0032098	regulation of appetite	BiologicalProcess	0.00569513	270	0.004395	3393	0.00529899	476	TRUE	TRUE
GO:0060443	mammary gland morphogenesis	BiologicalProcess	0.00894261	1185	0.00265277	291	0.00529982	477	TRUE	TRUE
GO:0051599	response to hydrostatic pressure	BiologicalProcess	0.0064043	413	0.0039065	1789	0.00530574	478	FALSE	TRUE
GO:0060327	cytoplasmic actin-based contraction involved in cell motility	BiologicalProcess	0.00622475	368	0.00412983	2495	0.00530698	479	FALSE	TRUE
GO:1900452	regulation of long-term synaptic depression	BiologicalProcess	0.00604597	336	0.00411265	2440	0.00530849	480	FALSE	TRUE
GO:1903421	regulation of synaptic vesicle recycling	BiologicalProcess	0.009302	1331	0.00275252	329	0.00531001	481	FALSE	TRUE
GO:0060615	mammary gland bud formation	BiologicalProcess	0.00657645	459	0.00390042	1757	0.00531026	482	FALSE	TRUE
GO:0060667	branch elongation involved in salivary gland morphogenesis	BiologicalProcess	0.00657648	460	0.00390042	1758	0.00531027	483	FALSE	TRUE
GO:0060595	fibroblast growth factor receptor signaling pathway involved in mammary gland specification	BiologicalProcess	0.00657671	461	0.00390051	1759	0.00531044	484	FALSE	TRUE
GO:0060915	mesenchymal cell differentiation involved in lung development	BiologicalProcess	0.00657686	462	0.00390052	1760	0.00531052	485	FALSE	TRUE
GO:0060546	negative regulation of necroptotic process	BiologicalProcess	0.0104434	1750	0.00215601	137	0.00531177	486	TRUE	TRUE
GO:0031999	negative regulation of fatty acid beta-oxidation	BiologicalProcess	0.00657755	463	0.00386816	1674	0.00531228	487	FALSE	TRUE
GO:0090313	regulation of protein targeting to membrane	BiologicalProcess	0.00902996	1216	0.00259865	268	0.0053161	488	TRUE	TRUE
GO:1903385	regulation of homophilic cell adhesion	BiologicalProcess	0.0061638	360	0.00413821	2540	0.00531905	489	FALSE	TRUE
GO:1903546	protein localization to photoreceptor outer segment	BiologicalProcess	0.00680866	510	0.00366563	1203	0.00532066	490	FALSE	TRUE
GO:0090314	positive regulation of protein targeting to membrane	BiologicalProcess	0.00907219	1227	0.00275424	330	0.00532455	491	FALSE	TRUE
GO:0031283	negative regulation of guanylate cyclase activity	BiologicalProcess	0.010881	1916	0.00834049	5595	0.00532531	492	FALSE	TRUE
GO:0030827	negative regulation of cGMP biosynthetic process	BiologicalProcess	0.0108813	1917	0.00834163	5596	0.00532574	493	FALSE	TRUE
GO:0097062	dendritic spine maintenance	BiologicalProcess	0.00724583	614	0.003479	889	0.00532637	494	FALSE	TRUE
GO:0042635	positive regulation of hair cycle	BiologicalProcess	0.00631429	394	0.00397853	2016	0.00532677	495	FALSE	TRUE
GO:0072677	eosinophil migration	BiologicalProcess	0.00662431	474	0.00367698	1227	0.00532993	496	FALSE	TRUE
GO:0030166	proteoglycan biosynthetic process	BiologicalProcess	0.0096378	1460	0.00218333	145	0.00533278	497	TRUE	TRUE
GO:0036072	direct ossification	BiologicalProcess	0.00607526	342	0.00422258	2829	0.00533494	498	FALSE	TRUE
GO:0001957	intramembranous ossification	BiologicalProcess	0.00607539	343	0.00422262	2830	0.00533504	499	FALSE	TRUE
GO:0048813	dendrite morphogenesis	BiologicalProcess	0.0106795	1847	0.00245908	224	0.0053351	500	TRUE	TRUE
GO:0060572	morphogenesis of an epithelial bud	BiologicalProcess	0.00658794	465	0.00393044	1862	0.00533545	501	FALSE	TRUE
GO:0014807	regulation of somitogenesis	BiologicalProcess	0.00701223	544	0.00359374	1075	0.00533614	502	FALSE	TRUE
GO:0002551	mast cell chemotaxis	BiologicalProcess	0.00573339	279	0.00450433	3706	0.00533707	503	TRUE	TRUE
GO:0009208	pyrimidine ribonucleoside triphosphate metabolic process	BiologicalProcess	0.00923566	1304	0.00208741	128	0.00534327	504	TRUE	TRUE
GO:1905664	regulation of calcium ion import across plasma membrane	BiologicalProcess	0.00612748	352	0.00414345	2560	0.00534562	505	FALSE	TRUE
GO:0016264	gap junction assembly	BiologicalProcess	0.00673432	494	0.00374407	1344	0.00534718	506	FALSE	TRUE
GO:0099565	chemical synaptic transmission, postsynaptic	BiologicalProcess	0.00795682	819	0.00277615	336	0.0053476	507	FALSE	TRUE
GO:0036413	histone H3-R26 citrullination	BiologicalProcess	0.0159186	3371	0.0013476	53	0.00535045	508	TRUE	TRUE
GO:0036006	cellular response to macrophage colony-stimulating factor stimulus	BiologicalProcess	0.00657143	457	0.00378087	1437	0.00535068	509	FALSE	TRUE
GO:0036005	response to macrophage colony-stimulating factor	BiologicalProcess	0.00657152	458	0.00378091	1438	0.00535075	510	FALSE	TRUE
GO:0045823	positive regulation of heart contraction	BiologicalProcess	0.00610947	351	0.0040257	2173	0.00535105	511	FALSE	TRUE
GO:0015793	glycerol transport	BiologicalProcess	0.00624856	378	0.00400254	2096	0.00535302	512	FALSE	TRUE
GO:0042523	positive regulation of tyrosine phosphorylation of Stat5 protein	BiologicalProcess	0.00708234	570	0.00348026	893	0.00535444	513	FALSE	TRUE
GO:0014898	cardiac muscle hypertrophy in response to stress	BiologicalProcess	0.00802664	851	0.003052	496	0.00535654	514	FALSE	TRUE
GO:0003299	muscle hypertrophy in response to stress	BiologicalProcess	0.00802673	852	0.00305209	498	0.00535667	515	FALSE	TRUE
GO:0014887	cardiac muscle adaptation	BiologicalProcess	0.00802685	853	0.00305209	497	0.00535672	516	FALSE	TRUE
GO:0002277	myeloid dendritic cell activation involved in immune response	BiologicalProcess	0.0063304	396	0.00405507	2269	0.00535978	517	FALSE	TRUE
GO:0051899	membrane depolarization	BiologicalProcess	0.0101089	1628	0.0023563	197	0.00536026	518	TRUE	TRUE
GO:0001659	temperature homeostasis	BiologicalProcess	0.00674458	497	0.00358294	1057	0.00536359	519	FALSE	TRUE
GO:1900426	positive regulation of defense response to bacterium	BiologicalProcess	0.00587185	304	0.00440591	3431	0.00536785	520	TRUE	TRUE
GO:0021773	striatal medium spiny neuron differentiation	BiologicalProcess	0.00671144	487	0.00375313	1369	0.00536861	521	FALSE	TRUE
GO:0014003	oligodendrocyte development	BiologicalProcess	0.00869798	1106	0.00276189	333	0.0053759	522	FALSE	TRUE
GO:0043931	ossification involved in bone maturation	BiologicalProcess	0.0064966	435	0.00394021	1891	0.00537793	523	FALSE	TRUE
GO:0050965	detection of temperature stimulus involved in sensory perception of pain	BiologicalProcess	0.00651022	438	0.00382322	1551	0.00537997	524	FALSE	TRUE
GO:0050961	detection of temperature stimulus involved in sensory perception	BiologicalProcess	0.00651027	439	0.00382331	1552	0.00538006	525	FALSE	TRUE
GO:0044342	type B pancreatic cell proliferation	BiologicalProcess	0.00749846	691	0.00342455	817	0.00538634	526	FALSE	TRUE
GO:0090504	epiboly	BiologicalProcess	0.00644876	424	0.00385754	1649	0.00538786	527	FALSE	TRUE
GO:0001508	action potential	BiologicalProcess	0.0118786	2253	0.00173203	85	0.00538795	528	TRUE	TRUE
GO:0060157	urinary bladder development	BiologicalProcess	0.00664619	480	0.00392802	1855	0.00538842	529	FALSE	TRUE
GO:0045988	negative regulation of striated muscle contraction	BiologicalProcess	0.00661321	471	0.00378413	1452	0.00539065	530	FALSE	TRUE
GO:1990511	piRNA biosynthetic process	BiologicalProcess	0.0072179	608	0.00357533	1043	0.00539169	531	FALSE	TRUE
GO:0001967	suckling behavior	BiologicalProcess	0.00780154	771	0.0032069	603	0.00539276	532	FALSE	TRUE
GO:0071377	cellular response to glucagon stimulus	BiologicalProcess	0.00794634	814	0.00304784	491	0.00539809	533	FALSE	TRUE
GO:0061365	positive regulation of triglyceride lipase activity	BiologicalProcess	0.00728981	625	0.00344458	842	0.00539954	534	FALSE	TRUE
GO:0060711	labyrinthine layer development	BiologicalProcess	0.00988471	1547	0.0027405	322	0.00539954	535	TRUE	TRUE
GO:0048521	negative regulation of behavior	BiologicalProcess	0.00732272	631	0.00338559	772	0.00539988	536	FALSE	TRUE
GO:0097531	mast cell migration	BiologicalProcess	0.00614836	356	0.00424857	2940	0.00540068	537	FALSE	TRUE
GO:0032026	response to magnesium ion	BiologicalProcess	0.00643102	417	0.00391492	1813	0.00540516	538	FALSE	TRUE
GO:0036342	post-anal tail morphogenesis	BiologicalProcess	0.00807206	873	0.00325369	655	0.00540925	539	FALSE	TRUE
GO:0051931	regulation of sensory perception	BiologicalProcess	0.00613911	353	0.00425088	2946	0.00541277	540	FALSE	TRUE
GO:1904407	positive regulation of nitric oxide metabolic process	BiologicalProcess	0.00814775	898	0.00295864	428	0.00541327	541	FALSE	TRUE
GO:0045429	positive regulation of nitric oxide biosynthetic process	BiologicalProcess	0.00814788	899	0.00295874	429	0.00541339	542	FALSE	TRUE
GO:0048006	antigen processing and presentation, endogenous lipid antigen via MHC class Ib	BiologicalProcess	0.00508834	205	0.00794851	5561	0.00541363	543	TRUE	TRUE
GO:0050930	induction of positive chemotaxis	BiologicalProcess	0.00570824	274	0.00458665	3902	0.00541546	544	TRUE	TRUE
GO:0071847	TNFSF11-mediated signaling pathway	BiologicalProcess	0.00622813	369	0.00426339	2989	0.00541874	545	FALSE	TRUE
GO:0098880	maintenance of postsynaptic specialization structure	BiologicalProcess	0.00644384	422	0.00404873	2253	0.00542072	546	FALSE	TRUE
GO:0035137	hindlimb morphogenesis	BiologicalProcess	0.00929676	1327	0.00281456	350	0.00542375	547	FALSE	TRUE
GO:0072243	metanephric nephron epithelium development	BiologicalProcess	0.00735584	641	0.00354344	988	0.00542768	548	FALSE	TRUE
GO:0042220	response to cocaine	BiologicalProcess	0.00861859	1078	0.00228175	173	0.00542913	549	TRUE	TRUE
GO:0032430	positive regulation of phospholipase A2 activity	BiologicalProcess	0.00623725	371	0.00421795	2817	0.00542937	550	FALSE	TRUE
GO:0072088	nephron epithelium morphogenesis	BiologicalProcess	0.00813747	897	0.00330162	697	0.00542984	551	FALSE	TRUE
GO:0043403	skeletal muscle tissue regeneration	BiologicalProcess	0.00988067	1545	0.00229018	174	0.00543088	552	TRUE	TRUE
GO:0055062	phosphate ion homeostasis	BiologicalProcess	0.00721705	606	0.00352092	951	0.00543384	553	FALSE	TRUE
GO:0072506	trivalent inorganic anion homeostasis	BiologicalProcess	0.00721721	607	0.00352094	952	0.00543392	554	FALSE	TRUE
GO:0033622	integrin activation	BiologicalProcess	0.00715181	587	0.00365544	1178	0.00543515	555	FALSE	TRUE
GO:0060594	mammary gland specification	BiologicalProcess	0.00684746	520	0.00388605	1716	0.00543763	556	FALSE	TRUE
GO:1990845	adaptive thermogenesis	BiologicalProcess	0.00657064	454	0.00383315	1575	0.00543869	557	FALSE	TRUE
GO:0070207	protein homotrimerization	BiologicalProcess	0.00705323	557	0.00341308	807	0.00543966	558	FALSE	TRUE
GO:0006751	glutathione catabolic process	BiologicalProcess	0.00742979	665	0.00345398	857	0.00544225	559	FALSE	TRUE
GO:0060996	dendritic spine development	BiologicalProcess	0.00915905	1267	0.00298398	440	0.0054425	560	FALSE	TRUE
GO:0046852	positive regulation of bone remodeling	BiologicalProcess	0.00676132	499	0.00378961	1462	0.00544274	561	FALSE	TRUE
GO:0045780	positive regulation of bone resorption	BiologicalProcess	0.00676153	500	0.00378972	1463	0.0054429	562	FALSE	TRUE
GO:0002063	chondrocyte development	BiologicalProcess	0.00777179	761	0.00317146	576	0.00544649	563	FALSE	TRUE
GO:0060544	regulation of necroptotic process	BiologicalProcess	0.00882248	1140	0.0023901	203	0.00544687	564	TRUE	TRUE
GO:0061326	renal tubule development	BiologicalProcess	0.0093843	1365	0.00289204	391	0.00544801	565	FALSE	TRUE
GO:0044650	adhesion of symbiont to host cell	BiologicalProcess	0.0074461	671	0.0034588	858	0.00544813	566	FALSE	TRUE
GO:0003085	negative regulation of systemic arterial blood pressure	BiologicalProcess	0.00672734	492	0.00382596	1559	0.00544907	567	FALSE	TRUE
GO:0044406	adhesion of symbiont to host	BiologicalProcess	0.00741693	660	0.00346663	870	0.00545262	568	FALSE	TRUE
GO:0086042	cardiac muscle cell-cardiac muscle cell adhesion	BiologicalProcess	0.00745759	673	0.00357662	1046	0.00545359	569	FALSE	TRUE
GO:0032095	regulation of response to food	BiologicalProcess	0.00591379	312	0.00446578	3603	0.00546158	570	TRUE	TRUE
GO:1902742	apoptotic process involved in development	BiologicalProcess	0.00646885	431	0.00402744	2179	0.00546173	571	FALSE	TRUE
GO:0043416	regulation of skeletal muscle tissue regeneration	BiologicalProcess	0.00646033	429	0.00405584	2271	0.00546206	572	FALSE	TRUE
GO:0090030	regulation of steroid hormone biosynthetic process	BiologicalProcess	0.00748711	688	0.00346066	862	0.00546777	573	FALSE	TRUE
GO:0032793	positive regulation of CREB transcription factor activity	BiologicalProcess	0.00677808	503	0.00386433	1666	0.00546812	574	FALSE	TRUE
GO:0045110	intermediate filament bundle assembly	BiologicalProcess	0.00706375	558	0.0038142	1526	0.00547012	575	FALSE	TRUE
GO:0010692	regulation of alkaline phosphatase activity	BiologicalProcess	0.00623559	370	0.00431964	3147	0.00547268	576	FALSE	TRUE
GO:0043304	regulation of mast cell degranulation	BiologicalProcess	0.00739277	652	0.00329492	686	0.005473	577	FALSE	TRUE
GO:0002582	positive regulation of antigen processing and presentation of peptide or polysaccharide antigen via MHC class II	BiologicalProcess	0.00657121	455	0.00406982	2308	0.00547323	578	FALSE	TRUE
GO:0002588	positive regulation of antigen processing and presentation of peptide antigen via MHC class II	BiologicalProcess	0.00657134	456	0.00406985	2310	0.00547331	579	FALSE	TRUE
GO:0018197	peptidyl-aspartic acid modification	BiologicalProcess	0.00671533	488	0.00412368	2472	0.00547774	580	FALSE	TRUE
GO:0034331	cell junction maintenance	BiologicalProcess	0.00697568	536	0.00374445	1345	0.00547794	581	FALSE	TRUE
GO:0042346	positive regulation of NF-kappaB import into nucleus	BiologicalProcess	0.00800887	843	0.00318689	588	0.00547944	582	FALSE	TRUE
GO:0072028	nephron morphogenesis	BiologicalProcess	0.00818269	918	0.00335266	742	0.00547995	583	FALSE	TRUE
GO:0021553	olfactory nerve development	BiologicalProcess	0.00645935	428	0.00418378	2700	0.00548119	584	FALSE	TRUE
GO:2000821	regulation of grooming behavior	BiologicalProcess	0.00648094	433	0.00411664	2453	0.00548341	585	FALSE	TRUE
GO:0071918	urea transmembrane transport	BiologicalProcess	0.00619321	366	0.00361181	1099	0.00548351	586	FALSE	TRUE
GO:0030809	negative regulation of nucleotide biosynthetic process	BiologicalProcess	0.00952998	1420	0.00265263	289	0.00548573	587	TRUE	TRUE
GO:1900372	negative regulation of purine nucleotide biosynthetic process	BiologicalProcess	0.00953011	1421	0.00265266	290	0.00548581	588	TRUE	TRUE
GO:0001976	neurological system process involved in regulation of systemic arterial blood pressure	BiologicalProcess	0.00643204	418	0.00402782	2181	0.00549163	589	FALSE	TRUE
GO:0048512	circadian behavior	BiologicalProcess	0.00660257	469	0.00405325	2267	0.00549242	590	FALSE	TRUE
GO:0070099	regulation of chemokine-mediated signaling pathway	BiologicalProcess	0.0065617	453	0.00408677	2352	0.00549684	591	FALSE	TRUE
GO:0043152	induction of bacterial agglutination	BiologicalProcess	0.00765786	732	0.0034797	891	0.00549938	592	FALSE	TRUE
GO:0086005	ventricular cardiac muscle cell action potential	BiologicalProcess	0.00655822	451	0.00391017	1800	0.00550156	593	FALSE	TRUE
GO:1900424	regulation of defense response to bacterium	BiologicalProcess	0.00640282	411	0.0041486	2570	0.00550209	594	FALSE	TRUE
GO:0048009	insulin-like growth factor receptor signaling pathway	BiologicalProcess	0.00758694	710	0.00361231	1100	0.0055052	595	FALSE	TRUE
GO:0061333	renal tubule morphogenesis	BiologicalProcess	0.00832279	961	0.00331925	713	0.00550657	596	FALSE	TRUE
GO:0033006	regulation of mast cell activation involved in immune response	BiologicalProcess	0.0074656	681	0.00329751	689	0.00550682	597	FALSE	TRUE
GO:0030239	myofibril assembly	BiologicalProcess	0.00978775	1513	0.0026619	292	0.00550902	598	TRUE	TRUE
GO:0060392	negative regulation of SMAD protein signal transduction	BiologicalProcess	0.00702905	548	0.00383119	1571	0.00551149	599	FALSE	TRUE
GO:0060675	ureteric bud morphogenesis	BiologicalProcess	0.00813362	895	0.00331519	709	0.00551432	600	FALSE	TRUE
GO:2000392	regulation of lamellipodium morphogenesis	BiologicalProcess	0.00663325	478	0.00412453	2475	0.00551632	601	FALSE	TRUE
GO:0045650	negative regulation of macrophage differentiation	BiologicalProcess	0.00720801	605	0.00365159	1170	0.00551663	602	FALSE	TRUE
GO:0007620	copulation	BiologicalProcess	0.00759719	716	0.00337811	765	0.00551695	603	FALSE	TRUE
GO:0071812	positive regulation of fever generation by positive regulation of prostaglandin secretion	BiologicalProcess	0.00654688	445	0.00417879	2680	0.00551784	604	FALSE	TRUE
GO:0071848	positive regulation of ERK1 and ERK2 cascade via TNFSF11-mediated signaling	BiologicalProcess	0.00654692	446	0.00417885	2681	0.0055179	605	FALSE	TRUE
GO:0071810	regulation of fever generation by regulation of prostaglandin secretion	BiologicalProcess	0.00654715	447	0.00417893	2682	0.00551806	606	FALSE	TRUE
GO:0003301	physiological cardiac muscle hypertrophy	BiologicalProcess	0.00678672	504	0.00393116	1864	0.00552598	607	FALSE	TRUE
GO:0003298	physiological muscle hypertrophy	BiologicalProcess	0.00678688	505	0.00393119	1865	0.00552607	608	FALSE	TRUE
GO:0061049	cell growth involved in cardiac muscle cell development	BiologicalProcess	0.00678711	506	0.00393119	1866	0.00552619	609	FALSE	TRUE
GO:0050650	chondroitin sulfate proteoglycan biosynthetic process	BiologicalProcess	0.00853435	1052	0.00285648	365	0.00552714	610	FALSE	TRUE
GO:0072171	mesonephric tubule morphogenesis	BiologicalProcess	0.00815624	906	0.00332156	717	0.00552868	611	FALSE	TRUE
GO:0031630	regulation of synaptic vesicle fusion to presynaptic active zone membrane	BiologicalProcess	0.00779456	768	0.00339552	789	0.00553172	612	FALSE	TRUE
GO:0008218	bioluminescence	BiologicalProcess	0.00574507	281	0.0113028	5857	0.00553183	613	TRUE	TRUE
GO:0015988	energy coupled proton transmembrane transport, against electrochemical gradient	BiologicalProcess	0.0120812	2318	0.00187423	98	0.00553714	614	TRUE	TRUE
GO:0030854	positive regulation of granulocyte differentiation	BiologicalProcess	0.00772204	751	0.00351159	947	0.00553915	615	FALSE	TRUE
GO:0007588	excretion	BiologicalProcess	0.0065495	448	0.00395542	1943	0.00553993	616	FALSE	TRUE
GO:0045662	negative regulation of myoblast differentiation	BiologicalProcess	0.00839992	1001	0.00326381	666	0.00554191	617	FALSE	TRUE
GO:0090148	membrane fission	BiologicalProcess	0.00831075	956	0.00332422	719	0.00554614	618	FALSE	TRUE
GO:1902414	protein localization to cell junction	BiologicalProcess	0.00738751	651	0.00379556	1484	0.00554914	619	FALSE	TRUE
GO:0051103	DNA ligation involved in DNA repair	BiologicalProcess	0.0119179	2268	0.00194363	108	0.00554937	620	TRUE	TRUE
GO:0044691	tooth eruption	BiologicalProcess	0.00708222	569	0.00391466	1812	0.00555207	621	FALSE	TRUE
GO:0051006	positive regulation of lipoprotein lipase activity	BiologicalProcess	0.00764627	731	0.0034843	898	0.00555446	622	FALSE	TRUE
GO:0071875	adrenergic receptor signaling pathway	BiologicalProcess	0.00628362	386	0.00423735	2894	0.00555528	623	FALSE	TRUE
GO:0071880	adenylate cyclase-activating adrenergic receptor signaling pathway	BiologicalProcess	0.00628371	387	0.0042375	2896	0.00555541	624	FALSE	TRUE
GO:0072672	neutrophil extravasation	BiologicalProcess	0.00649122	434	0.0042618	2983	0.00555643	625	FALSE	TRUE
GO:0006739	NADP metabolic process	BiologicalProcess	0.00836031	979	0.00314789	561	0.00555651	626	FALSE	TRUE
GO:0099152	regulation of neurotransmitter receptor transport, endosome to postsynaptic membrane	BiologicalProcess	0.00668158	482	0.00413408	2521	0.00555813	627	FALSE	TRUE
GO:1905749	regulation of endosome to plasma membrane protein transport	BiologicalProcess	0.00668175	483	0.00413411	2522	0.00555824	628	FALSE	TRUE
GO:0014072	response to isoquinoline alkaloid	BiologicalProcess	0.00655445	449	0.00386323	1663	0.00555976	629	FALSE	TRUE
GO:0043278	response to morphine	BiologicalProcess	0.00655463	450	0.00386333	1664	0.00555991	630	FALSE	TRUE
GO:0042074	cell migration involved in gastrulation	BiologicalProcess	0.00707687	566	0.00381697	1532	0.00556095	631	FALSE	TRUE
GO:0021513	spinal cord dorsal/ventral patterning	BiologicalProcess	0.00736261	644	0.0037559	1374	0.00556231	632	FALSE	TRUE
GO:0003197	endocardial cushion development	BiologicalProcess	0.00977007	1510	0.00275545	331	0.00556251	633	FALSE	TRUE
GO:0048806	genitalia development	BiologicalProcess	0.00881746	1139	0.00316617	574	0.00556255	634	FALSE	TRUE
GO:0042522	regulation of tyrosine phosphorylation of Stat5 protein	BiologicalProcess	0.0077253	752	0.00336189	750	0.00556345	635	FALSE	TRUE
GO:0045019	negative regulation of nitric oxide biosynthetic process	BiologicalProcess	0.00617989	363	0.00450353	3703	0.00556859	636	FALSE	TRUE
GO:1904406	negative regulation of nitric oxide metabolic process	BiologicalProcess	0.00618005	364	0.00450361	3705	0.00556872	637	FALSE	TRUE
GO:0006771	riboflavin metabolic process	BiologicalProcess	0.007005	539	0.00392251	1835	0.00557132	638	FALSE	TRUE
GO:0070670	response to interleukin-4	BiologicalProcess	0.00815475	905	0.00346201	863	0.00557232	639	FALSE	TRUE
GO:0006528	asparagine metabolic process	BiologicalProcess	0.00710352	574	0.00390897	1794	0.00557812	640	FALSE	TRUE
GO:0044830	modulation by host of viral RNA genome replication	BiologicalProcess	0.00712994	583	0.00396514	1981	0.00558091	641	FALSE	TRUE
GO:0032691	negative regulation of interleukin-1 beta production	BiologicalProcess	0.00666469	481	0.00401583	2145	0.00558131	642	FALSE	TRUE
GO:0097070	ductus arteriosus closure	BiologicalProcess	0.00693971	531	0.00393903	1884	0.00558273	643	FALSE	TRUE
GO:0007494	midgut development	BiologicalProcess	0.00692041	528	0.0040827	2343	0.00558949	644	FALSE	TRUE
GO:0060174	limb bud formation	BiologicalProcess	0.00776073	759	0.0036272	1126	0.00559399	645	FALSE	TRUE
GO:0070100	negative regulation of chemokine-mediated signaling pathway	BiologicalProcess	0.00677039	502	0.00412058	2467	0.00559543	646	FALSE	TRUE
GO:0050915	sensory perception of sour taste	BiologicalProcess	0.0065094	437	0.00425572	2965	0.0055956	647	FALSE	TRUE
GO:0120009	intermembrane lipid transfer	BiologicalProcess	0.00735364	640	0.00379285	1475	0.00560075	648	FALSE	TRUE
GO:0043616	keratinocyte proliferation	BiologicalProcess	0.00682447	515	0.0040985	2395	0.00560432	649	FALSE	TRUE
GO:0045933	positive regulation of muscle contraction	BiologicalProcess	0.0072598	618	0.00355907	1014	0.00560543	650	FALSE	TRUE
GO:2000416	regulation of eosinophil migration	BiologicalProcess	0.00662412	473	0.00422584	2845	0.00560892	651	FALSE	TRUE
GO:0030002	cellular anion homeostasis	BiologicalProcess	0.00761929	724	0.00350447	937	0.00561055	652	FALSE	TRUE
GO:0030320	cellular monovalent inorganic anion homeostasis	BiologicalProcess	0.0076195	725	0.00350455	938	0.0056107	653	FALSE	TRUE
GO:1903242	regulation of cardiac muscle hypertrophy in response to stress	BiologicalProcess	0.00701071	543	0.00403941	2218	0.00561337	654	FALSE	TRUE
GO:0010612	regulation of cardiac muscle adaptation	BiologicalProcess	0.00701068	542	0.00403944	2219	0.00561338	655	FALSE	TRUE
GO:0032892	positive regulation of organic acid transport	BiologicalProcess	0.00911661	1247	0.00285045	362	0.00561386	656	FALSE	TRUE
GO:0042755	eating behavior	BiologicalProcess	0.00589095	307	0.00476402	4290	0.00561502	657	TRUE	TRUE
GO:0007189	adenylate cyclase-activating G protein-coupled receptor signaling pathway	BiologicalProcess	0.00956359	1436	0.00249166	233	0.00565299	676	TRUE	FALSE
GO:0015991	ATP hydrolysis coupled proton transport	BiologicalProcess	0.0117737	2221	0.00209626	130	0.00568901	699	TRUE	FALSE
GO:0045187	regulation of circadian sleep/wake cycle, sleep	BiologicalProcess	0.00577278	284	0.00504562	4676	0.00569624	702	TRUE	FALSE
GO:0040014	regulation of multicellular organism growth	BiologicalProcess	0.0114676	2107	0.00231102	181	0.00573778	723	TRUE	FALSE
GO:0071773	cellular response to BMP stimulus	BiologicalProcess	0.0115233	2122	0.00220479	149	0.00574568	730	TRUE	FALSE
GO:0071772	response to BMP	BiologicalProcess	0.011523	2121	0.00220482	150	0.00574569	731	TRUE	FALSE
GO:0061337	cardiac conduction	BiologicalProcess	0.0156926	3312	0.00124547	45	0.00576695	748	TRUE	FALSE
GO:0048709	oligodendrocyte differentiation	BiologicalProcess	0.0103004	1703	0.00258361	263	0.00578097	758	TRUE	FALSE
GO:0007422	peripheral nervous system development	BiologicalProcess	0.0100668	1605	0.00271434	311	0.00579709	769	TRUE	FALSE
GO:0002304	gamma-delta intraepithelial T cell differentiation	BiologicalProcess	0.00581453	294	0.00628914	5296	0.00580331	774	TRUE	FALSE
GO:0002305	CD8-positive, gamma-delta intraepithelial T cell differentiation	BiologicalProcess	0.00581464	295	0.00628925	5297	0.00580341	775	TRUE	FALSE
GO:0050806	positive regulation of synaptic transmission	BiologicalProcess	0.0150806	3190	0.00229131	175	0.00581011	780	TRUE	FALSE
GO:0060048	cardiac muscle contraction	BiologicalProcess	0.00994523	1568	0.00261719	276	0.00585767	805	TRUE	FALSE
GO:0060047	heart contraction	BiologicalProcess	0.010218	1674	0.00259094	267	0.00586187	811	TRUE	FALSE
GO:0002724	regulation of T cell cytokine production	BiologicalProcess	0.0101838	1664	0.00251478	237	0.00586728	815	TRUE	FALSE
GO:0007156	homophilic cell adhesion via plasma membrane adhesion molecules	BiologicalProcess	0.0131904	2650	0.00203929	119	0.00587722	820	TRUE	FALSE
GO:0003015	heart process	BiologicalProcess	0.0094556	1397	0.00272168	315	0.00588708	826	TRUE	FALSE
GO:0042471	ear morphogenesis	BiologicalProcess	0.011866	2245	0.00258122	261	0.00591067	837	TRUE	FALSE
GO:0010559	regulation of glycoprotein biosynthetic process	BiologicalProcess	0.0119072	2264	0.00268149	300	0.00595151	863	TRUE	FALSE
GO:0045075	regulation of interleukin-12 biosynthetic process	BiologicalProcess	0.011705	2190	0.00262371	280	0.00598479	882	TRUE	FALSE
GO:0030048	actin filament-based movement	BiologicalProcess	0.0118588	2242	0.00242336	214	0.00599871	887	TRUE	FALSE
GO:0002204	somatic recombination of immunoglobulin genes involved in immune response	BiologicalProcess	0.0161864	3428	0.00164083	76	0.00601686	898	TRUE	FALSE
GO:0002208	somatic diversification of immunoglobulins involved in immune response	BiologicalProcess	0.0161866	3429	0.00164082	75	0.00601688	899	TRUE	FALSE
GO:0045190	isotype switching	BiologicalProcess	0.0161868	3430	0.00164085	77	0.00601697	900	TRUE	FALSE
GO:0002726	positive regulation of T cell cytokine production	BiologicalProcess	0.010325	1707	0.00271121	309	0.00602467	907	TRUE	FALSE
GO:0030509	BMP signaling pathway	BiologicalProcess	0.0108576	1912	0.00261903	278	0.00602651	911	TRUE	FALSE
GO:0046888	negative regulation of hormone secretion	BiologicalProcess	0.0101349	1645	0.00272192	316	0.00609329	974	TRUE	FALSE
GO:0060021	roof of mouth development	BiologicalProcess	0.0145582	3056	0.00247003	227	0.00610028	981	TRUE	FALSE
GO:0019933	cAMP-mediated signaling	BiologicalProcess	0.0111265	2007	0.00230681	180	0.00610205	982	TRUE	FALSE
GO:0046931	pore complex assembly	BiologicalProcess	0.0131737	2646	0.00225163	167	0.00614054	1011	TRUE	FALSE
GO:0045912	negative regulation of carbohydrate metabolic process	BiologicalProcess	0.012762	2525	0.002174	142	0.00615329	1018	TRUE	FALSE
GO:0046051	UTP metabolic process	BiologicalProcess	0.0122595	2371	0.00245762	222	0.00616319	1027	TRUE	FALSE
GO:0032447	protein urmylation	BiologicalProcess	0.0135244	2761	0.00177834	87	0.00616909	1032	TRUE	FALSE
GO:0090298	negative regulation of mitochondrial DNA replication	BiologicalProcess	0.0219425	4365	0.00192136	105	0.00619814	1052	TRUE	FALSE
GO:0043146	spindle stabilization	BiologicalProcess	0.0157308	3320	0.00199282	114	0.00624912	1093	TRUE	FALSE
GO:1902902	negative regulation of autophagosome assembly	BiologicalProcess	0.0155908	3290	0.00220033	148	0.00628968	1126	TRUE	FALSE
GO:0034650	cortisol metabolic process	BiologicalProcess	0.00549598	248	0.0217403	6385	0.00629416	1128	TRUE	FALSE
GO:0010677	negative regulation of cellular carbohydrate metabolic process	BiologicalProcess	0.0126772	2506	0.0024504	221	0.00636211	1183	TRUE	FALSE
GO:0019226	transmission of nerve impulse	BiologicalProcess	0.0114566	2105	0.00271757	313	0.0063676	1189	TRUE	FALSE
GO:0010907	positive regulation of glucose metabolic process	BiologicalProcess	0.0127317	2520	0.00271646	312	0.00637359	1192	TRUE	FALSE
GO:0051988	regulation of attachment of spindle microtubules to kinetochore	BiologicalProcess	0.0124387	2429	0.00259943	269	0.0063772	1195	TRUE	FALSE
GO:0030510	regulation of BMP signaling pathway	BiologicalProcess	0.0131011	2621	0.00235268	194	0.00643969	1239	TRUE	FALSE
GO:0048609	multicellular organismal reproductive process	BiologicalProcess	0.00385306	132	0.0780758	8130	0.00647727	1264	TRUE	FALSE
GO:0002188	translation reinitiation	BiologicalProcess	0.020297	4141	0.00200358	116	0.00648365	1268	TRUE	FALSE
GO:0030204	chondroitin sulfate metabolic process	BiologicalProcess	0.0141439	2935	0.0020622	122	0.00649225	1274	TRUE	FALSE
GO:0048704	embryonic skeletal system morphogenesis	BiologicalProcess	0.0145469	3052	0.0025453	250	0.00652649	1294	TRUE	FALSE
GO:0019935	cyclic-nucleotide-mediated signaling	BiologicalProcess	0.013245	2675	0.00207535	125	0.00654268	1305	TRUE	FALSE
GO:0050654	chondroitin sulfate proteoglycan metabolic process	BiologicalProcess	0.0141122	2926	0.0020725	123	0.00654683	1307	TRUE	FALSE
GO:0099175	regulation of postsynapse organization	BiologicalProcess	0.0145023	3039	0.00266726	297	0.00657303	1331	TRUE	FALSE
GO:0002329	pre-B cell differentiation	BiologicalProcess	0.019093	3942	0.0015139	66	0.00658072	1339	TRUE	FALSE
GO:0009798	axis specification	BiologicalProcess	0.0152478	3228	0.00262035	279	0.00660867	1357	TRUE	FALSE
GO:0014063	negative regulation of serotonin secretion	BiologicalProcess	0.00491444	192	0.105992	8782	0.00666414	1412	TRUE	FALSE
GO:0002792	negative regulation of peptide secretion	BiologicalProcess	0.0146471	3076	0.00188256	102	0.00674568	1488	TRUE	FALSE
GO:0006273	lagging strand elongation	BiologicalProcess	0.0159709	3378	0.00199542	115	0.00678961	1528	TRUE	FALSE
GO:0050709	negative regulation of protein secretion	BiologicalProcess	0.0152429	3227	0.00186072	96	0.006799	1536	TRUE	FALSE
GO:0048706	embryonic skeletal system development	BiologicalProcess	0.0197438	4050	0.00183274	95	0.0068028	1545	TRUE	FALSE
GO:0042476	odontogenesis	BiologicalProcess	0.0146756	3083	0.00266294	293	0.00680916	1554	TRUE	FALSE
GO:0016358	dendrite development	BiologicalProcess	0.0174829	3672	0.00233653	187	0.00686249	1603	TRUE	FALSE
GO:0009148	pyrimidine nucleoside triphosphate biosynthetic process	BiologicalProcess	0.0122548	2368	0.00239201	204	0.0069122	1643	TRUE	FALSE
GO:0001892	embryonic placenta development	BiologicalProcess	0.0182401	3820	0.00248114	231	0.00702531	1722	TRUE	FALSE
GO:0034227	tRNA thio-modification	BiologicalProcess	0.0155999	3292	0.00201558	118	0.00702966	1725	TRUE	FALSE
GO:0032504	multicellular organism reproduction	BiologicalProcess	0.00428512	156	0.073984	8017	0.00705718	1745	TRUE	FALSE
GO:0010939	regulation of necrotic cell death	BiologicalProcess	0.0143762	3001	0.00253843	245	0.00710249	1783	TRUE	FALSE
GO:0060070	canonical Wnt signaling pathway	BiologicalProcess	0.019633	4035	0.00249622	234	0.00710462	1784	TRUE	FALSE
GO:1901522	positive regulation of transcription from RNA polymerase II promoter involved in cellular response to chemical stimulus	BiologicalProcess	0.0157792	3332	0.00274658	326	0.00712422	1806	TRUE	FALSE
GO:0070946	neutrophil mediated killing of gram-positive bacterium	BiologicalProcess	0.00597085	321	0.0177756	6192	0.00720112	1859	TRUE	FALSE
GO:0010676	positive regulation of cellular carbohydrate metabolic process	BiologicalProcess	0.0162915	3452	0.00263571	283	0.00725256	1904	TRUE	FALSE
GO:0002678	positive regulation of chronic inflammatory response	BiologicalProcess	0.0051148	208	0.118078	9008	0.00725364	1905	TRUE	FALSE
GO:0008589	regulation of smoothened signaling pathway	BiologicalProcess	0.0161952	3431	0.00274217	323	0.00731436	1959	TRUE	FALSE
GO:0044273	sulfur compound catabolic process	BiologicalProcess	0.0166999	3536	0.0024388	219	0.00753959	2152	TRUE	FALSE
GO:0098742	cell-cell adhesion via plasma-membrane adhesion molecules	BiologicalProcess	0.0194407	3998	0.00220884	151	0.00757039	2173	TRUE	FALSE
GO:1905037	autophagosome organization	BiologicalProcess	0.019762	4054	0.00252215	239	0.00772173	2285	TRUE	FALSE
GO:0002019	regulation of renal output by angiotensin	BiologicalProcess	0.00568827	267	0.122849	9090	0.007755	2304	TRUE	FALSE
GO:0000045	autophagosome assembly	BiologicalProcess	0.0200695	4103	0.00258533	264	0.00782192	2352	TRUE	FALSE
GO:0055002	striated muscle cell development	BiologicalProcess	0.0209903	4242	0.00233676	188	0.00784843	2376	TRUE	FALSE
GO:0060148	positive regulation of posttranscriptional gene silencing	BiologicalProcess	0.0228363	4462	0.00241083	211	0.00785384	2380	TRUE	FALSE
GO:0071444	cellular response to pheromone	BiologicalProcess	0.0279786	4986	0.00212591	134	0.00785885	2384	TRUE	FALSE
GO:1905330	regulation of morphogenesis of an epithelium	BiologicalProcess	0.0198026	4064	0.00273513	320	0.00789145	2406	TRUE	FALSE
GO:0050680	negative regulation of epithelial cell proliferation	BiologicalProcess	0.0194113	3988	0.00269199	304	0.00790882	2422	TRUE	FALSE
GO:1990167	protein K27-linked deubiquitination	BiologicalProcess	0.0310068	5259	0.00129994	48	0.00799507	2482	TRUE	FALSE
GO:0014886	transition between slow and fast fiber	BiologicalProcess	0.0213297	4285	0.00197439	111	0.00813129	2573	TRUE	FALSE
GO:0035019	somatic stem cell population maintenance	BiologicalProcess	0.0278716	4978	0.00170042	83	0.00816552	2602	TRUE	FALSE
GO:1901509	regulation of endothelial tube morphogenesis	BiologicalProcess	0.00544426	242	0.158622	9641	0.00828371	2688	TRUE	FALSE
GO:1903576	response to L-arginine	BiologicalProcess	0.0237433	4568	0.00247683	230	0.00834844	2725	TRUE	FALSE
GO:0071385	cellular response to glucocorticoid stimulus	BiologicalProcess	0.018905	3914	0.00264963	288	0.00837927	2747	TRUE	FALSE
GO:0006029	proteoglycan metabolic process	BiologicalProcess	0.0208908	4225	0.00214538	136	0.00843025	2792	TRUE	FALSE
GO:0071384	cellular response to corticosteroid stimulus	BiologicalProcess	0.0199944	4090	0.00247069	228	0.00844547	2805	TRUE	FALSE
GO:0045921	positive regulation of exocytosis	BiologicalProcess	0.0189233	3918	0.00238667	201	0.00846802	2827	TRUE	FALSE
GO:0002065	columnar/cuboidal epithelial cell differentiation	BiologicalProcess	0.0221352	4385	0.00258291	262	0.00860583	2924	TRUE	FALSE
GO:0031032	actomyosin structure organization	BiologicalProcess	0.022598	4438	0.00274027	321	0.00861929	2930	TRUE	FALSE
GO:0001828	inner cell mass cellular morphogenesis	BiologicalProcess	0.0344399	5531	0.00165228	80	0.00862672	2936	TRUE	FALSE
GO:0060041	retina development in camera-type eye	BiologicalProcess	0.0281018	5003	0.0024091	209	0.00891016	3108	TRUE	FALSE
GO:0034329	cell junction assembly	BiologicalProcess	0.0241035	4608	0.00261347	275	0.00892242	3114	TRUE	FALSE
GO:1902817	negative regulation of protein localization to microtubule	BiologicalProcess	0.0373112	5704	0.0014957	64	0.00903642	3177	TRUE	FALSE
GO:1902816	regulation of protein localization to microtubule	BiologicalProcess	0.0373128	5705	0.00149574	65	0.00903681	3178	TRUE	FALSE
GO:0046586	regulation of calcium-dependent cell-cell adhesion	BiologicalProcess	0.0272729	4921	0.00235572	196	0.00909572	3212	TRUE	FALSE
GO:0019217	regulation of fatty acid metabolic process	BiologicalProcess	0.0205189	4177	0.00241341	212	0.0091872	3249	TRUE	FALSE
GO:0016447	somatic recombination of immunoglobulin gene segments	BiologicalProcess	0.0281957	5014	0.00181211	91	0.00931796	3331	TRUE	FALSE
GO:0006268	DNA unwinding involved in DNA replication	BiologicalProcess	0.0338815	5494	0.00251716	238	0.00977361	3538	TRUE	FALSE
GO:0060560	developmental growth involved in morphogenesis	BiologicalProcess	0.0314704	5299	0.00267109	299	0.00980976	3545	TRUE	FALSE
GO:0072384	organelle transport along microtubule	BiologicalProcess	0.026922	4893	0.00267042	298	0.00986328	3564	TRUE	FALSE
GO:0035308	negative regulation of protein dephosphorylation	BiologicalProcess	0.0353848	5584	0.00221954	154	0.0100042	3620	TRUE	FALSE
GO:0006567	threonine catabolic process	BiologicalProcess	0.0396457	5842	0.00180828	89	0.010019	3630	TRUE	FALSE
GO:0019518	L-threonine catabolic process to glycine	BiologicalProcess	0.0396456	5841	0.00180831	90	0.010019	3631	TRUE	FALSE
GO:0006970	response to osmotic stress	BiologicalProcess	0.025092	4708	0.00256599	253	0.0100928	3677	TRUE	FALSE
GO:0072175	epithelial tube formation	BiologicalProcess	0.0360022	5623	0.00250793	235	0.0101692	3705	TRUE	FALSE
GO:0055001	muscle cell development	BiologicalProcess	0.0294252	5119	0.00253436	244	0.0102671	3747	TRUE	FALSE
GO:0045444	fat cell differentiation	BiologicalProcess	0.0272947	4923	0.00233688	189	0.0103369	3773	TRUE	FALSE
GO:0071804	cellular potassium ion transport	BiologicalProcess	0.026397	4841	0.00227598	171	0.0106722	3912	TRUE	FALSE
GO:0071805	potassium ion transmembrane transport	BiologicalProcess	0.0263972	4842	0.00227612	172	0.0106725	3913	TRUE	FALSE
GO:0010923	negative regulation of phosphatase activity	BiologicalProcess	0.0393076	5824	0.00243734	218	0.0111841	4079	TRUE	FALSE
GO:1902106	negative regulation of leukocyte differentiation	BiologicalProcess	0.0305868	5220	0.0026412	286	0.01121	4094	TRUE	FALSE
GO:0045292	mRNA cis splicing, via spliceosome	BiologicalProcess	0.0314236	5294	0.00268243	301	0.0116123	4200	TRUE	FALSE
GO:0035305	negative regulation of dephosphorylation	BiologicalProcess	0.043856	6094	0.0023168	183	0.0116572	4210	TRUE	FALSE
GO:0051977	lysophospholipid transport	BiologicalProcess	0.0717796	7183	0.00131624	50	0.0117738	4248	TRUE	FALSE
GO:0070901	mitochondrial tRNA methylation	BiologicalProcess	0.0520553	6501	0.00240959	210	0.0128094	4473	TRUE	FALSE
GO:0001578	microtubule bundle formation	BiologicalProcess	0.0392536	5820	0.0026305	282	0.0133078	4574	TRUE	FALSE
GO:0016331	morphogenesis of embryonic epithelium	BiologicalProcess	0.0543881	6615	0.00261772	277	0.0138362	4652	TRUE	FALSE
GO:0002562	somatic diversification of immune receptors via germline recombination within a single locus	BiologicalProcess	0.0490804	6363	0.0022932	177	0.0143494	4726	TRUE	FALSE
GO:0016444	somatic cell DNA recombination	BiologicalProcess	0.0490839	6364	0.00229334	178	0.0143505	4727	TRUE	FALSE
GO:1901094	negative regulation of protein homotetramerization	BiologicalProcess	0.0560926	6679	0.00222875	158	0.0145712	4770	TRUE	FALSE
GO:1901091	negative regulation of protein tetramerization	BiologicalProcess	0.0560943	6680	0.00222877	159	0.0145715	4771	TRUE	FALSE
GO:1901093	regulation of protein homotetramerization	BiologicalProcess	0.0560951	6681	0.00222891	161	0.0145721	4773	TRUE	FALSE
GO:1901090	regulation of protein tetramerization	BiologicalProcess	0.0560972	6682	0.00222891	160	0.0145726	4774	TRUE	FALSE
GO:1901253	negative regulation of intracellular transport of viral material	BiologicalProcess	0.043675	6084	0.00270454	305	0.0148178	4819	TRUE	FALSE
GO:0016561	protein import into peroxisome matrix, translocation	BiologicalProcess	0.0601193	6836	0.00217462	143	0.0148312	4822	TRUE	FALSE
GO:0010906	regulation of glucose metabolic process	BiologicalProcess	0.0511793	6455	0.00274355	325	0.0150847	4868	TRUE	FALSE
GO:0017198	N-terminal peptidyl-serine acetylation	BiologicalProcess	0.0642772	7005	0.00239978	206	0.0152881	4898	TRUE	FALSE
GO:0030920	peptidyl-serine acetylation	BiologicalProcess	0.0642802	7007	0.00239983	207	0.0152887	4899	TRUE	FALSE
GO:0030308	negative regulation of cell growth	BiologicalProcess	0.0569901	6720	0.00237809	200	0.0154792	4920	TRUE	FALSE
GO:0009197	pyrimidine deoxyribonucleoside diphosphate biosynthetic process	BiologicalProcess	0.0602098	6837	0.00257796	256	0.0160089	5006	TRUE	FALSE
GO:0009139	pyrimidine nucleoside diphosphate biosynthetic process	BiologicalProcess	0.0602133	6839	0.00257792	254	0.0160096	5007	TRUE	FALSE
GO:0009196	pyrimidine deoxyribonucleoside diphosphate metabolic process	BiologicalProcess	0.0602126	6838	0.00257801	257	0.0160098	5008	TRUE	FALSE
GO:0046072	dTDP metabolic process	BiologicalProcess	0.0602134	6840	0.00257794	255	0.0160099	5009	TRUE	FALSE
GO:0046077	dUDP metabolic process	BiologicalProcess	0.0602135	6841	0.00257812	259	0.01601	5010	TRUE	FALSE
GO:0006227	dUDP biosynthetic process	BiologicalProcess	0.0602165	6842	0.00257821	260	0.0160109	5011	TRUE	FALSE
GO:0006233	dTDP biosynthetic process	BiologicalProcess	0.0602214	6843	0.0025781	258	0.0160117	5012	TRUE	FALSE
GO:0055067	monovalent inorganic cation homeostasis	BiologicalProcess	0.0569219	6715	0.00247166	229	0.0164965	5069	TRUE	FALSE
GO:0006294	nucleotide-excision repair, preincision complex assembly	BiologicalProcess	0.060609	6854	0.00271364	310	0.0167642	5106	TRUE	FALSE
GO:0030576	Cajal body organization	BiologicalProcess	0.0753575	7307	0.00188792	103	0.0168557	5118	TRUE	FALSE
GO:0051781	positive regulation of cell division	BiologicalProcess	0.0664134	7057	0.00270566	306	0.0183957	5294	TRUE	FALSE
GO:0048863	stem cell differentiation	BiologicalProcess	0.0796792	7439	0.00244615	220	0.0187731	5353	TRUE	FALSE
GO:1905636	positive regulation of RNA polymerase II regulatory region sequence-specific DNA binding	BiologicalProcess	0.0790846	7414	0.0026482	287	0.0200928	5485	TRUE	FALSE
GO:0070253	somatostatin secretion	BiologicalProcess	0.167076	9058	0.00246265	225	0.0317736	6354	TRUE	FALSE
GO:0006473	protein acetylation	BiologicalProcess	0.179054	9206	0.00260903	273	0.0374595	6668	TRUE	FALSE
GO:0006335	DNA replication-dependent nucleosome assembly	BiologicalProcess	0.179586	9214	0.00272739	318	0.0380152	6698	TRUE	FALSE
GO:0034723	DNA replication-dependent nucleosome organization	BiologicalProcess	0.179588	9215	0.00272747	319	0.0380159	6699	TRUE	FALSE
GO:0072108	positive regulation of mesenchymal to epithelial transition involved in metanephros morphogenesis	BiologicalProcess	0.267514	10094	0.0014662	63	0.0466492	7097	TRUE	FALSE
GO:1904693	midbrain morphogenesis	BiologicalProcess	0.486618	11342	0.00198944	113	0.113212	8844	TRUE	FALSE

## Sheet: CellularComponent
Node	Node_Name	Node_Type	P-value Space v Ground - Ground v Basal	Rank by type Space v Ground - Ground v Basal	P-value Space v Basal - Ground v Basal	Rank by type Space v Basal - Ground v Basal	P-value combined space	Rank by type combined space	Top 2.5% either space	Top 5% combined space
GO:1990696	USH2 complex	CellularComponent	0.000601629	1	0.00606277	635	0.00054864	1	TRUE	TRUE
GO:0002139	stereocilia coupling link	CellularComponent	0.000682047	2	0.00110349	1	0.000627404	2	TRUE	TRUE
GO:0060171	stereocilium membrane	CellularComponent	0.00142558	3	0.00140086	4	0.00111212	3	TRUE	TRUE
GO:1903768	taste receptor complex	CellularComponent	0.00165143	4	0.00141334	5	0.00174392	4	TRUE	TRUE
GO:1903767	sweet taste receptor complex	CellularComponent	0.0016515	5	0.00141341	6	0.001744	5	TRUE	TRUE
GO:0044299	C-fiber	CellularComponent	0.00165874	6	0.00312964	69	0.00182942	6	TRUE	TRUE
GO:0002141	stereocilia ankle link	CellularComponent	0.00193234	7	0.00391092	198	0.00206915	7	TRUE	TRUE
GO:0002142	stereocilia ankle link complex	CellularComponent	0.00193244	8	0.00391111	199	0.00206921	8	TRUE	TRUE
GO:0097058	CRLF-CLCF1 complex	CellularComponent	0.00247798	12	0.00161453	9	0.00231196	9	TRUE	TRUE
GO:0051286	cell tip	CellularComponent	0.00215419	10	0.00625689	643	0.00237267	10	TRUE	TRUE
GO:0099512	supramolecular fiber	CellularComponent	0.00209799	9	0.00421596	299	0.00237677	11	TRUE	TRUE
GO:0034688	integrin alphaM-beta2 complex	CellularComponent	0.00236594	11	0.00293221	50	0.00240706	12	TRUE	TRUE
GO:0005607	laminin-2 complex	CellularComponent	0.00273024	16	0.00203914	19	0.00263722	13	TRUE	TRUE
GO:0043291	RAVE complex	CellularComponent	0.00294414	17	0.00173513	12	0.00272235	14	TRUE	TRUE
GO:0005614	interstitial matrix	CellularComponent	0.00265302	15	0.00238591	29	0.00276235	15	TRUE	TRUE
GO:0099080	supramolecular complex	CellularComponent	0.0026216	13	0.00606812	636	0.00294001	16	TRUE	TRUE
GO:0099081	supramolecular polymer	CellularComponent	0.00264563	14	0.00626921	645	0.00296627	17	TRUE	TRUE
GO:0005954	calcium- and calmodulin-dependent protein kinase complex	CellularComponent	0.00312039	18	0.00268055	37	0.00297111	18	TRUE	TRUE
GO:0031515	tRNA (m1A) methyltransferase complex	CellularComponent	0.00394355	23	0.00183771	15	0.00299796	19	TRUE	TRUE
GO:0099699	integral component of synaptic membrane	CellularComponent	0.00524704	45	0.00137307	3	0.00313568	20	TRUE	TRUE
GO:0098651	basement membrane collagen trimer	CellularComponent	0.00325235	19	0.00289661	49	0.00315019	21	TRUE	TRUE
GO:0043205	fibril	CellularComponent	0.00383477	21	0.00196897	17	0.00320502	22	TRUE	TRUE
GO:0001527	microfibril	CellularComponent	0.00399858	24	0.00206358	20	0.0033373	23	TRUE	TRUE
GO:0019815	B cell receptor complex	CellularComponent	0.00383646	22	0.00238083	28	0.00336292	24	TRUE	TRUE
GO:0031084	BLOC-2 complex	CellularComponent	0.00401439	25	0.00203071	18	0.00337124	25	TRUE	TRUE
GO:0097180	serine protease inhibitor complex	CellularComponent	0.00378733	20	0.00332086	94	0.00341192	26	TRUE	TRUE
GO:1905286	serine-type peptidase complex	CellularComponent	0.00402618	26	0.00354922	132	0.00346584	27	TRUE	TRUE
GO:0020018	ciliary pocket membrane	CellularComponent	0.00838358	118	0.00211269	21	0.00349114	28	TRUE	TRUE
GO:0020016	ciliary pocket	CellularComponent	0.00838378	119	0.00211278	22	0.00349128	29	TRUE	TRUE
GO:0034677	integrin alpha7-beta1 complex	CellularComponent	0.00532507	47	0.00166249	11	0.00355516	30	TRUE	TRUE
GO:0098642	network-forming collagen trimer	CellularComponent	0.00449213	28	0.00276556	39	0.00384633	31	TRUE	TRUE
GO:0098645	collagen network	CellularComponent	0.0044922	29	0.00276554	38	0.00384638	32	TRUE	TRUE
GO:0120001	apical plasma membrane urothelial plaque	CellularComponent	0.00426904	27	0.00377027	163	0.00385358	33	TRUE	TRUE
GO:0001533	cornified envelope	CellularComponent	0.00492654	35	0.00277603	40	0.00391103	34	TRUE	TRUE
GO:0099240	intrinsic component of synaptic membrane	CellularComponent	0.0073162	81	0.00175884	14	0.00402538	35	TRUE	TRUE
GO:0034098	VCP-NPL4-UFD1 AAA ATPase complex	CellularComponent	0.00728285	80	0.00160084	8	0.00410764	36	TRUE	TRUE
GO:0032059	bleb	CellularComponent	0.00522526	41	0.00674096	662	0.00412147	37	TRUE	TRUE
GO:1903439	calcitonin family receptor complex	CellularComponent	0.00461665	30	0.00337741	106	0.00416861	38	TRUE	TRUE
GO:1903440	amylin receptor complex	CellularComponent	0.00466347	31	0.0033563	103	0.00417251	39	TRUE	TRUE
GO:1904090	peptidase inhibitor complex	CellularComponent	0.00472251	33	0.00737995	671	0.00431567	40	TRUE	TRUE
GO:0097179	protease inhibitor complex	CellularComponent	0.00472255	34	0.00738003	672	0.00431572	41	TRUE	TRUE
GO:0042734	presynaptic membrane	CellularComponent	0.0096376	165	0.00152668	7	0.00438758	42	TRUE	TRUE
GO:1903143	adrenomedullin receptor complex	CellularComponent	0.00470832	32	0.00370782	158	0.00440052	43	TRUE	TRUE
GO:0097648	G protein-coupled receptor complex	CellularComponent	0.00528819	46	0.00319835	79	0.00440899	44	FALSE	TRUE
GO:0038037	G protein-coupled receptor dimeric complex	CellularComponent	0.00512875	40	0.0034155	114	0.00445757	45	TRUE	TRUE
GO:0060170	ciliary membrane	CellularComponent	0.00570886	51	0.00251282	34	0.00447122	46	TRUE	TRUE
GO:0005593	FACIT collagen trimer	CellularComponent	0.0051125	39	0.00427834	329	0.00457948	47	TRUE	TRUE
GO:0099055	integral component of postsynaptic membrane	CellularComponent	0.00679784	69	0.00243409	32	0.00458561	48	TRUE	TRUE
GO:0042612	MHC class I protein complex	CellularComponent	0.00549837	48	0.00362347	144	0.00467395	49	FALSE	TRUE
GO:0098835	presynaptic endocytic zone membrane	CellularComponent	0.00582487	55	0.00342499	115	0.00468798	50	FALSE	TRUE
GO:0097487	multivesicular body, internal vesicle	CellularComponent	0.00616241	59	0.00333343	97	0.00475669	51	FALSE	TRUE
GO:0005584	collagen type I trimer	CellularComponent	0.00494056	36	0.00445563	415	0.0048622	52	TRUE	TRUE
GO:0044304	main axon	CellularComponent	0.00848123	122	0.00227701	25	0.00488703	53	TRUE	TRUE
GO:0032426	stereocilium tip	CellularComponent	0.00594829	57	0.00355827	133	0.00488947	54	FALSE	TRUE
GO:0098643	banded collagen fibril	CellularComponent	0.00501384	37	0.0044033	392	0.00493158	55	TRUE	TRUE
GO:0005583	fibrillar collagen trimer	CellularComponent	0.00501392	38	0.00440333	393	0.00493164	56	TRUE	TRUE
GO:0099061	integral component of postsynaptic density membrane	CellularComponent	0.00659897	65	0.0030754	66	0.00493616	57	FALSE	TRUE
GO:0098895	postsynaptic endosome membrane	CellularComponent	0.0153556	354	0.00120153	2	0.00506834	58	TRUE	TRUE
GO:0090665	glycoprotein complex	CellularComponent	0.0080518	100	0.00284177	45	0.00510647	59	FALSE	TRUE
GO:0016010	dystrophin-associated glycoprotein complex	CellularComponent	0.00805208	101	0.00284186	46	0.00510662	60	FALSE	TRUE
GO:0032590	dendrite membrane	CellularComponent	0.00593479	56	0.00385959	187	0.00515471	61	FALSE	TRUE
GO:0090498	extrinsic component of Golgi membrane	CellularComponent	0.00651052	63	0.00368223	156	0.00516145	62	FALSE	TRUE
GO:0098981	cholinergic synapse	CellularComponent	0.0060094	58	0.00408798	254	0.00525776	63	FALSE	TRUE
GO:0070419	nonhomologous end joining complex	CellularComponent	0.00742244	85	0.00335224	102	0.0052675	64	FALSE	TRUE
GO:0036038	MKS complex	CellularComponent	0.00710118	76	0.00339937	110	0.00528922	65	FALSE	TRUE
GO:0032420	stereocilium	CellularComponent	0.00848997	123	0.00297295	52	0.0053206	66	FALSE	TRUE
GO:0043196	varicosity	CellularComponent	0.0058168	54	0.00438402	381	0.00532936	67	FALSE	TRUE
GO:0099060	integral component of postsynaptic specialization membrane	CellularComponent	0.00709036	74	0.0032747	88	0.00538827	68	FALSE	TRUE
GO:0005892	acetylcholine-gated channel complex	CellularComponent	0.00638478	61	0.0039287	206	0.00540278	69	FALSE	TRUE
GO:0098833	presynaptic endocytic zone	CellularComponent	0.00733458	83	0.00362675	146	0.00543156	70	FALSE	TRUE
GO:1990907	beta-catenin-TCF complex	CellularComponent	0.00818685	105	0.00325295	82	0.00543201	71	FALSE	TRUE
GO:0098691	dopaminergic synapse	CellularComponent	0.00621827	60	0.00426335	322	0.00551385	72	FALSE	TRUE
GO:0099146	intrinsic component of postsynaptic density membrane	CellularComponent	0.00757367	89	0.00341177	113	0.00551487	73	FALSE	TRUE
GO:0098644	complex of collagen trimers	CellularComponent	0.0055929	50	0.00472205	496	0.00551656	74	FALSE	TRUE
GO:0044224	juxtaparanode region of axon	CellularComponent	0.00764385	91	0.00342795	116	0.00552589	75	FALSE	TRUE
GO:0099056	integral component of presynaptic membrane	CellularComponent	0.00793804	97	0.00314764	75	0.00552765	76	FALSE	TRUE
GO:1990716	axonemal central apparatus	CellularComponent	0.0068589	71	0.00396827	223	0.00553958	77	FALSE	TRUE
GO:0035032	phosphatidylinositol 3-kinase complex, class III	CellularComponent	0.00877086	136	0.00298417	53	0.00554524	78	FALSE	TRUE
GO:0070876	SOSS complex	CellularComponent	0.0074382	87	0.00374864	160	0.00555734	79	FALSE	TRUE
GO:0097381	photoreceptor disc membrane	CellularComponent	0.00709649	75	0.00380351	171	0.00558323	80	FALSE	TRUE
GO:0044292	dendrite terminus	CellularComponent	0.00781001	92	0.00355841	134	0.00561555	81	FALSE	TRUE
GO:0005883	neurofilament	CellularComponent	0.00671086	68	0.00416228	281	0.00561617	82	FALSE	TRUE
GO:0098982	GABA-ergic synapse	CellularComponent	0.00818465	104	0.00314505	72	0.00561883	83	FALSE	TRUE
GO:0033018	sarcoplasmic reticulum lumen	CellularComponent	0.0068042	70	0.00410936	262	0.0056258	84	FALSE	TRUE
GO:0099544	perisynaptic space	CellularComponent	0.00524194	42	0.0283846	859	0.00569783	85	TRUE	TRUE
GO:0099535	synapse-associated extracellular matrix	CellularComponent	0.005242	43	0.0283853	860	0.00569822	86	TRUE	TRUE
GO:0005662	DNA replication factor A complex	CellularComponent	0.012727	264	0.00191875	16	0.00577624	90	TRUE	FALSE
GO:0008076	voltage-gated potassium channel complex	CellularComponent	0.0129028	269	0.00234676	27	0.0064571	139	TRUE	FALSE
GO:0034705	potassium channel complex	CellularComponent	0.0130902	275	0.00238723	30	0.00663673	159	TRUE	FALSE
GO:0030018	Z disc	CellularComponent	0.0172131	401	0.00282326	43	0.00714378	195	TRUE	FALSE
GO:0098999	extrinsic component of postsynaptic endosome membrane	CellularComponent	0.0169614	397	0.00278956	41	0.00731853	204	TRUE	FALSE
GO:0031225	anchored component of membrane	CellularComponent	0.0257275	541	0.00165976	10	0.00818694	273	TRUE	FALSE
GO:0016592	mediator complex	CellularComponent	0.0223484	489	0.00282218	42	0.00867263	301	TRUE	FALSE
GO:0030017	sarcomere	CellularComponent	0.0249905	525	0.00226947	24	0.00870865	305	TRUE	FALSE
GO:0032798	Swi5-Sfr1 complex	CellularComponent	0.0217327	477	0.00232906	26	0.00883009	326	TRUE	FALSE
GO:0005923	bicellular tight junction	CellularComponent	0.0277611	573	0.00245117	33	0.00938845	362	TRUE	FALSE
GO:0070160	tight junction	CellularComponent	0.0321811	627	0.00258633	35	0.0104231	406	TRUE	FALSE
GO:0043296	apical junction complex	CellularComponent	0.0451439	723	0.00242317	31	0.0133741	530	TRUE	FALSE
GO:0097224	sperm connecting piece	CellularComponent	0.073663	892	0.00217782	23	0.0171896	617	TRUE	FALSE
GO:0019185	snRNA-activating protein complex	CellularComponent	0.125818	1037	0.00264011	36	0.0271172	752	TRUE	FALSE
GO:0099154	serotonergic synapse	CellularComponent	0.381377	1339	0.00174018	13	0.0662189	961	TRUE	FALSE

## Sheet: Gene
Node	Node_Name	Node_Type	P-value Space v Ground - Ground v Basal	Rank by type Space v Ground - Ground v Basal	P-value Space v Basal - Ground v Basal	Rank by type Space v Basal - Ground v Basal	P-value combined space	Rank by type combined space	Top 2.5% either space	Top 5% combined space
85865	GTPBP10	Gene	0.000133535	2	0.00632691	2752	0.00017819	1	TRUE	TRUE
646627	LYPD8	Gene	0.000126508	1	0.00384331	1331	0.000187754	2	TRUE	TRUE
6656	SOX1	Gene	0.000432881	13	0.0353762	6460	0.000219498	3	TRUE	TRUE
51621	KLF13	Gene	0.000198771	4	0.034838	6420	0.000250795	4	TRUE	TRUE
57113	TRPC7	Gene	0.000306728	6	0.00106101	61	0.000266607	5	TRUE	TRUE
8433	UTF1	Gene	0.000190435	3	0.00326793	989	0.000279108	6	TRUE	TRUE
359948	IRF2BP2	Gene	0.000293903	5	0.00745129	3129	0.000305148	7	TRUE	TRUE
219874	OR6T1	Gene	0.000307538	7	0.00233148	518	0.000305182	8	TRUE	TRUE
390154	OR5T3	Gene	0.000411839	11	0.000631502	18	0.000312108	9	TRUE	TRUE
403341	ZBTB34	Gene	0.000808844	25	0.00709812	3018	0.000366083	10	TRUE	TRUE
79776	ZFHX4	Gene	0.00332068	238	0.0257325	5686	0.000368727	11	TRUE	TRUE
7881	KCNAB1	Gene	0.000697357	17	0.000423908	6	0.000404202	12	TRUE	TRUE
85019	TMEM241	Gene	0.000826249	27	0.020193	5145	0.00049484	13	TRUE	TRUE
1241	LTB4R	Gene	0.000383826	8	0.000454973	7	0.000499165	14	TRUE	TRUE
7122	CLDN5	Gene	0.000456114	14	0.00068502	22	0.000522862	15	TRUE	TRUE
6753	SSTR3	Gene	0.000885739	30	0.000884698	42	0.000529915	16	TRUE	TRUE
7499	XG	Gene	0.000785467	21	0.000260372	2	0.000591922	17	TRUE	TRUE
168448	CDC14C	Gene	0.000387065	9	0.0114568	4000	0.000603751	18	TRUE	TRUE
9378	NRXN1	Gene	0.00299068	197	0.00227851	495	0.000666574	19	TRUE	TRUE
9001	HAP1	Gene	0.000867803	29	0.0011609	78	0.000723878	20	TRUE	TRUE
11318	GPR182	Gene	0.00195477	99	0.00144025	146	0.00073885	21	TRUE	TRUE
6357	CCL13	Gene	0.000727953	20	0.000646893	19	0.000745958	22	TRUE	TRUE
390321	OR6C1	Gene	0.000952958	35	0.000489169	8	0.000761913	23	TRUE	TRUE
5789	PTPRD	Gene	0.000421059	12	0.00503034	2161	0.000786285	24	TRUE	TRUE
63973	NEUROG2	Gene	0.00559553	535	0.000241768	1	0.000799672	25	TRUE	TRUE
100126572	GJE1	Gene	0.0145517	1765	0.0015714	205	0.000800319	26	TRUE	TRUE
3362	HTR6	Gene	0.00219536	122	0.0504003	7347	0.000813296	27	TRUE	TRUE
57622	LRFN1	Gene	0.00103841	38	0.00128672	101	0.000815626	28	TRUE	TRUE
378948	RBMY1B	Gene	0.000559798	15	0.0148791	4504	0.000828437	29	TRUE	TRUE
653464	SRGAP2C	Gene	0.00643548	657	0.00416851	1609	0.000829131	30	FALSE	TRUE
219952	OR6Q1	Gene	0.000700679	18	0.00088368	41	0.000836091	31	TRUE	TRUE
83890	SPATA9	Gene	0.000713632	19	0.00955055	3630	0.000859044	32	TRUE	TRUE
1237	CCR8	Gene	0.00104007	39	0.0133698	4308	0.000862477	33	TRUE	TRUE
127385	OR10J5	Gene	0.000902091	33	0.000515316	9	0.000867216	34	TRUE	TRUE
1000	CDH2	Gene	0.00124844	54	0.00353086	1145	0.000876479	35	TRUE	TRUE
2576	GAGE4	Gene	0.000909776	34	0.00198984	372	0.000901896	36	TRUE	TRUE
79781	IQCA1	Gene	0.00187429	93	0.0007651	26	0.000913596	37	TRUE	TRUE
1538	CYLC1	Gene	0.00112701	48	0.000665176	20	0.000922386	38	TRUE	TRUE
6492	SIM1	Gene	0.0043426	348	0.00949899	3615	0.000924488	39	TRUE	TRUE
390078	OR52E6	Gene	0.000803806	23	0.000540523	11	0.000928178	40	TRUE	TRUE
387104	SOGA3	Gene	0.00125083	55	0.0114264	3993	0.000962548	41	TRUE	TRUE
9073	CLDN8	Gene	0.00113265	49	0.00176146	264	0.000982202	42	TRUE	TRUE
353513	VCY1B	Gene	0.00121111	53	0.0008814	40	0.000982721	43	TRUE	TRUE
390195	OR5AN1	Gene	0.00106936	43	0.000733344	25	0.00101806	44	TRUE	TRUE
5732	PTGER2	Gene	0.00168378	79	0.00646671	2802	0.00102075	45	TRUE	TRUE
83893	SPATA16	Gene	0.000785981	22	0.00340642	1071	0.0010459	46	TRUE	TRUE
169166	SNX31	Gene	0.00393611	313	0.00290489	810	0.00104712	47	TRUE	TRUE
128153	SPATA17	Gene	0.00173306	82	0.0210949	5232	0.00105118	48	TRUE	TRUE
57728	WDR19	Gene	0.0037412	289	0.00422629	1659	0.00105546	49	TRUE	TRUE
164395	TTLL9	Gene	0.00142862	63	0.00102754	54	0.00106248	50	TRUE	TRUE
6521	SLC4A1	Gene	0.000846131	28	0.00375277	1277	0.00106249	51	TRUE	TRUE
96764	TGS1	Gene	0.00146164	65	0.0219697	5325	0.00106464	52	TRUE	TRUE
51341	ZBTB7A	Gene	0.000406793	10	0.05244	7445	0.00108245	53	TRUE	TRUE
6367	CCL22	Gene	0.00108761	44	0.00132442	117	0.00109226	54	TRUE	TRUE
81797	OR12D3	Gene	0.0014849	67	0.00218631	454	0.00109858	55	TRUE	TRUE
56311	ANKRD7	Gene	0.00341196	253	0.0121481	4131	0.00112328	56	TRUE	TRUE
128414	NKAIN4	Gene	0.003127	213	0.00639595	2775	0.00112795	57	TRUE	TRUE
259295	TAS2R20	Gene	0.00106164	41	0.000598007	14	0.00113255	58	TRUE	TRUE
342372	PKD1L3	Gene	0.00118779	52	0.000710142	24	0.00113982	59	TRUE	TRUE
219453	OR8K5	Gene	0.00174958	83	0.00150811	177	0.00115518	60	TRUE	TRUE
125958	OR7D4	Gene	0.00149416	68	0.00059	13	0.00116128	61	TRUE	TRUE
886	CCKAR	Gene	0.00104109	40	0.00119091	84	0.00117384	62	TRUE	TRUE
285800	PRR18	Gene	0.00403537	323	0.0507797	7367	0.00120757	63	TRUE	TRUE
440822	PIWIL3	Gene	0.000965114	36	0.00449869	1837	0.00120773	64	TRUE	TRUE
279	AMY2A	Gene	0.00110171	45	0.00183559	300	0.00122295	65	TRUE	TRUE
259285	TAS2R39	Gene	0.00180999	87	0.000625355	16	0.0012337	66	TRUE	TRUE
81470	OR2G2	Gene	0.00117554	51	0.001494	168	0.00123562	67	TRUE	TRUE
161142	FAM71D	Gene	0.00273946	174	0.0221209	5339	0.00123774	68	TRUE	TRUE
219432	OR4C6	Gene	0.00154022	69	0.000909806	45	0.00123799	69	TRUE	TRUE
3764	KCNJ8	Gene	0.00198507	101	0.00321465	971	0.00125054	70	TRUE	TRUE
126520	PLK5	Gene	0.000980517	37	0.00156436	201	0.00126176	71	TRUE	TRUE
389090	OR6B2	Gene	0.00201698	110	0.00186612	320	0.00127863	72	TRUE	TRUE
3785	KCNQ2	Gene	0.00938003	1075	0.000327238	5	0.00128543	73	TRUE	TRUE
64641	EBF2	Gene	0.0028376	185	0.0056384	2462	0.00132202	74	TRUE	TRUE
134083	OR2Y1	Gene	0.000885981	31	0.0082161	3323	0.00132473	75	TRUE	TRUE
54937	SOHLH2	Gene	0.0010622	42	0.00195511	353	0.00133829	76	TRUE	TRUE
9084	VCY	Gene	0.00186539	91	0.000890781	44	0.00134046	77	TRUE	TRUE
56097	PCDHGC5	Gene	0.00154756	71	0.00507057	2184	0.0013807	78	TRUE	TRUE
119687	OR51A7	Gene	0.00224346	129	0.000768465	27	0.00138111	79	TRUE	TRUE
64084	CLSTN2	Gene	0.00141736	61	0.0069961	2983	0.0013816	80	TRUE	TRUE
26048	ZNF500	Gene	0.00328355	233	0.0149716	4520	0.00138748	81	TRUE	TRUE
127077	OR2T11	Gene	0.0020111	108	0.00150061	169	0.00139128	82	TRUE	TRUE
64072	CDH23	Gene	0.00282988	184	0.0026912	686	0.00139573	83	TRUE	TRUE
115827	RAB3C	Gene	0.00315207	218	0.00232596	512	0.00140425	84	TRUE	TRUE
727830	SPATA31A3	Gene	0.000693728	16	0.0366718	6553	0.00141086	85	TRUE	TRUE
284521	OR2L13	Gene	0.00171772	81	0.000852005	35	0.0014195	86	TRUE	TRUE
3357	HTR2B	Gene	0.00209319	117	0.000788504	28	0.0014262	87	TRUE	TRUE
56666	PANX2	Gene	0.00154147	70	0.000865984	38	0.00143049	88	TRUE	TRUE
6755	SSTR5	Gene	0.00465395	400	0.00432268	1721	0.00143349	89	TRUE	TRUE
401992	OR2T2	Gene	0.00142743	62	0.000846518	34	0.00146379	90	TRUE	TRUE
5141	PDE4A	Gene	0.00161024	74	0.00524739	2276	0.00148141	91	TRUE	TRUE
3899	AFF3	Gene	0.00215995	119	0.00143568	145	0.0014822	92	TRUE	TRUE
84059	ADGRV1	Gene	0.00146726	66	0.00116568	79	0.00148886	93	TRUE	TRUE
9076	CLDN1	Gene	0.00207452	116	0.00790456	3249	0.00148946	94	TRUE	TRUE
80712	ESX1	Gene	0.00419901	337	0.0164088	4688	0.00150262	95	TRUE	TRUE
494115	RBMXL1	Gene	0.00188458	94	0.0672532	8091	0.00150706	96	TRUE	TRUE
254879	OR2T6	Gene	0.00203481	112	0.00148376	167	0.00151401	97	TRUE	TRUE
56103	PCDHGB2	Gene	0.00166896	78	0.00341475	1075	0.00152184	98	TRUE	TRUE
57713	SFMBT2	Gene	0.00232758	137	0.00655144	2825	0.00154298	99	TRUE	TRUE
254783	OR6C74	Gene	0.00248384	147	0.000677557	21	0.00155048	100	TRUE	TRUE
6517	SLC2A4	Gene	0.0018249	88	0.0019959	374	0.00155175	101	TRUE	TRUE
83872	HMCN1	Gene	0.00134031	58	0.00166116	234	0.00155639	102	TRUE	TRUE
403239	OR2T27	Gene	0.00162133	75	0.000811409	30	0.0015569	103	TRUE	TRUE
100996928	FMC1-LUC7L2	Gene	0.00187068	92	0.000890471	43	0.00156469	104	TRUE	TRUE
5097	PCDH1	Gene	0.00200288	104	0.00223641	477	0.00156628	105	TRUE	TRUE
83756	TAS1R3	Gene	0.00157887	72	0.00128467	100	0.00156758	106	TRUE	TRUE
51393	TRPV2	Gene	0.0111144	1313	0.000308768	4	0.00157021	107	TRUE	TRUE
338398	TAS2R60	Gene	0.00253966	155	0.000838447	32	0.00157318	108	TRUE	TRUE
114757	CYGB	Gene	0.0014088	60	0.00212069	420	0.00158756	109	TRUE	TRUE
80725	SRCIN1	Gene	0.00111553	46	0.00291469	812	0.00159008	110	TRUE	TRUE
3745	KCNB1	Gene	0.00190543	96	0.0147788	4489	0.00161058	111	TRUE	TRUE
4009	LMX1A	Gene	0.00201491	109	0.00104889	56	0.0016221	112	TRUE	TRUE
392376	OR13C2	Gene	0.00189497	95	0.00195968	355	0.00162792	113	TRUE	TRUE
11169	WDHD1	Gene	0.000819868	26	0.0272303	5829	0.00162837	114	TRUE	TRUE
137075	CLDN23	Gene	0.00221553	124	0.00110098	65	0.00162965	115	TRUE	TRUE
144195	SLC2A14	Gene	0.0018054	86	0.00120192	86	0.00163389	116	TRUE	TRUE
8685	MARCO	Gene	0.00137516	59	0.00164119	227	0.00163459	117	TRUE	TRUE
128178	EDARADD	Gene	0.00204265	114	0.0010976	64	0.00163645	118	TRUE	TRUE
7200	TRH	Gene	0.00491823	438	0.00996309	3711	0.00164453	119	TRUE	TRUE
50945	TBX22	Gene	0.00223892	127	0.00350719	1129	0.00164517	120	TRUE	TRUE
57105	CYSLTR2	Gene	0.00116503	50	0.00428453	1695	0.00164871	121	TRUE	TRUE
80208	SPG11	Gene	0.00192122	97	0.00167741	238	0.00165843	122	TRUE	TRUE
653240	KRTAP4-11	Gene	0.0027109	171	0.000856151	36	0.00168802	123	TRUE	TRUE
100133267	DEFB130B	Gene	0.00111603	47	0.00791625	3253	0.00170252	124	TRUE	TRUE
388646	GBP7	Gene	0.00198805	102	0.00118258	81	0.00171417	125	TRUE	TRUE
54557	SGTB	Gene	0.00205122	115	0.0012045	89	0.00173179	126	TRUE	TRUE
5731	PTGER1	Gene	0.00259188	161	0.00169512	243	0.00173197	127	TRUE	TRUE
3218	HOXB8	Gene	0.0016082	73	0.00113283	69	0.00173892	128	TRUE	TRUE
321	APBA2	Gene	0.00240924	143	0.00129928	109	0.00174252	129	TRUE	TRUE
55680	RUFY2	Gene	0.00200779	105	0.00115799	77	0.0017618	130	TRUE	TRUE
6360	CCL16	Gene	0.00185712	90	0.0011534	75	0.00177732	131	TRUE	TRUE
3269	HRH1	Gene	0.00242409	144	0.0119914	4100	0.00178538	132	TRUE	TRUE
4146	MATN1	Gene	0.00166696	77	0.00678985	2917	0.00179661	133	TRUE	TRUE
53826	FXYD6	Gene	0.00218025	121	0.00233221	519	0.00180138	134	TRUE	TRUE
57053	CHRNA10	Gene	0.00301353	199	0.000618994	15	0.00182375	135	TRUE	TRUE
4301	AFDN	Gene	0.00203985	113	0.00120013	85	0.00182599	136	TRUE	TRUE
8387	OR1E1	Gene	0.00198324	100	0.000954555	49	0.00183568	137	TRUE	TRUE
401667	OR51A2	Gene	0.00183315	89	0.00106289	63	0.00184196	138	TRUE	TRUE
120586	OR8I2	Gene	0.00200918	107	0.00141781	140	0.00185115	139	TRUE	TRUE
146547	PRSS36	Gene	0.00211358	118	0.0012816	98	0.001858	140	TRUE	TRUE
80343	SEL1L2	Gene	0.00702473	757	0.010406	3801	0.00186438	141	FALSE	TRUE
390059	OR51M1	Gene	0.00329941	234	0.00236206	529	0.00189191	142	TRUE	TRUE
341567	H1FNT	Gene	0.00130638	57	0.00811156	3302	0.00189387	143	TRUE	TRUE
10693	CCT6B	Gene	0.00366385	283	0.00849536	3382	0.00189521	144	TRUE	TRUE
442361	OR2A2	Gene	0.00194002	98	0.00280393	749	0.00190131	145	TRUE	TRUE
647060	SPATA31A1	Gene	0.00080556	24	0.0535105	7493	0.00190176	146	TRUE	TRUE
79955	PDZD7	Gene	0.00395372	316	0.00321712	972	0.0019099	147	TRUE	TRUE
1690	COCH	Gene	0.00239402	140	0.00147482	162	0.00194177	148	TRUE	TRUE
90525	SHF	Gene	0.00405232	326	0.0057938	2529	0.00196088	149	TRUE	TRUE
81127	OR4K15	Gene	0.00307485	205	0.00105104	57	0.00199837	150	TRUE	TRUE
8940	TOP3B	Gene	0.00230262	134	0.00150439	175	0.00201096	151	TRUE	TRUE
3219	HOXB9	Gene	0.00235547	138	0.00181926	289	0.00201134	152	TRUE	TRUE
747	DAGLA	Gene	0.00443067	360	0.00128688	102	0.00201729	153	TRUE	TRUE
441425	ANKRD20A3	Gene	0.00693332	735	0.000527285	10	0.00202216	154	TRUE	TRUE
11033	ADAP1	Gene	0.00229329	132	0.00130874	113	0.00202693	155	TRUE	TRUE
9294	S1PR2	Gene	0.00229746	133	0.00180589	283	0.00202831	156	TRUE	TRUE
84539	MCHR2	Gene	0.00200892	106	0.00115296	74	0.0020434	157	TRUE	TRUE
83889	WDR87	Gene	0.00275745	175	0.00979085	3684	0.00206731	158	TRUE	TRUE
23017	FAIM2	Gene	0.0030995	207	0.00361157	1198	0.00206826	159	TRUE	TRUE
256394	SERPINA11	Gene	0.00223252	126	0.00174595	260	0.00207212	160	TRUE	TRUE
9880	ZBTB39	Gene	0.00237898	139	0.00128723	103	0.00207231	161	TRUE	TRUE
392309	OR13J1	Gene	0.0042117	340	0.000863076	37	0.0020819	162	TRUE	TRUE
26033	ATRNL1	Gene	0.0206029	2527	0.0124794	4177	0.00210032	163	FALSE	TRUE
646486	FABP12	Gene	0.00257461	158	0.00441949	1784	0.0021042	164	TRUE	TRUE
126638	RPTN	Gene	0.00253008	154	0.00180536	282	0.00212008	165	TRUE	TRUE
22802	CLCA4	Gene	0.00381143	293	0.00138852	136	0.00214295	166	TRUE	TRUE
283160	OR8D2	Gene	0.00395661	318	0.000879993	39	0.00214839	167	TRUE	TRUE
10885	WDR3	Gene	0.00252124	153	0.00145026	152	0.00214963	168	TRUE	TRUE
9726	ZNF646	Gene	0.00258252	159	0.00135999	126	0.00214985	169	TRUE	TRUE
171482	FAM9A	Gene	0.00145285	64	0.00779866	3218	0.00215386	170	TRUE	TRUE
284532	OR14A16	Gene	0.00180535	85	0.00226783	488	0.00215518	171	TRUE	TRUE
9419	CRIPT	Gene	0.00277631	177	0.00211162	418	0.00216882	172	TRUE	TRUE
57502	NLGN4X	Gene	0.00277512	176	0.00377881	1297	0.00216993	173	TRUE	TRUE
11181	TREH	Gene	0.00641977	656	0.00156206	199	0.00218332	174	TRUE	TRUE
6645	SNTB2	Gene	0.00267007	167	0.00231166	506	0.00220166	175	TRUE	TRUE
55565	ZNF821	Gene	0.00256834	156	0.00164605	231	0.00221644	176	TRUE	TRUE
266727	MDGA1	Gene	0.00343003	258	0.00272193	711	0.00221982	177	TRUE	TRUE
333929	SNAI3	Gene	0.0028855	189	0.00216703	443	0.00222217	178	TRUE	TRUE
83698	CALN1	Gene	0.0034285	257	0.00153759	188	0.00223461	179	TRUE	TRUE
134548	SOWAHA	Gene	0.00588718	575	0.0808548	8636	0.00224569	180	FALSE	TRUE
64770	CCDC14	Gene	0.00323245	225	0.00198871	369	0.00225518	181	TRUE	TRUE
5090	PBX3	Gene	0.00317536	222	0.00196581	360	0.00226638	182	TRUE	TRUE
56925	LXN	Gene	0.00251378	152	0.00144703	150	0.00227246	183	TRUE	TRUE
285498	RNF212	Gene	0.000888607	32	0.0858753	8818	0.00227532	184	TRUE	TRUE
53637	S1PR5	Gene	0.00270418	170	0.00241615	552	0.00227785	185	TRUE	TRUE
401666	OR51A4	Gene	0.00249595	149	0.00136584	130	0.00228555	186	TRUE	TRUE
4036	LRP2	Gene	0.00226784	131	0.00671887	2887	0.00228742	187	TRUE	TRUE
286827	TRIM59	Gene	0.00280075	180	0.001364	129	0.00229308	188	TRUE	TRUE
54764	ZRANB1	Gene	0.00292027	193	0.00127812	97	0.00230438	189	TRUE	TRUE
84624	FNDC1	Gene	0.0046391	396	0.0102506	3759	0.00230543	190	TRUE	TRUE
2317	FLNB	Gene	0.00240485	142	0.00173505	256	0.0023118	191	TRUE	TRUE
346517	OR6V1	Gene	0.00202612	111	0.0018732	321	0.00232117	192	TRUE	TRUE
85445	CNTNAP4	Gene	0.00220814	123	0.00239319	542	0.00232363	193	TRUE	TRUE
1232	CCR3	Gene	0.00679639	715	0.0127036	4216	0.00232428	194	FALSE	TRUE
1896	EDA	Gene	0.00163383	76	0.00406464	1486	0.00233432	195	TRUE	TRUE
54842	MFSD6	Gene	0.011877	1421	0.0565606	7654	0.00233635	196	FALSE	TRUE
50835	TAS2R9	Gene	0.00313747	216	0.00120905	90	0.00235349	197	TRUE	TRUE
353132	LCE1B	Gene	0.00356232	273	0.00113622	71	0.00236733	198	TRUE	TRUE
348793	WDR53	Gene	0.00278288	178	0.00150293	173	0.00236817	199	TRUE	TRUE
84125	LRRIQ1	Gene	0.00312377	211	0.00154625	193	0.00236945	200	TRUE	TRUE
81696	OR5V1	Gene	0.00249581	148	0.0128209	4229	0.00237226	201	TRUE	TRUE
201475	RAB12	Gene	0.00171579	80	0.00732926	3089	0.00237843	202	TRUE	TRUE
168391	GALNTL5	Gene	0.00225883	130	0.00328775	1003	0.00240144	203	TRUE	TRUE
768211	RELL1	Gene	0.00273513	172	0.00202516	388	0.0024048	204	TRUE	TRUE
139411	PTCHD1	Gene	0.00280301	181	0.00171224	248	0.00240493	205	TRUE	TRUE
56413	LTB4R2	Gene	0.00492249	440	0.00187556	322	0.00241215	206	TRUE	TRUE
54883	CWC25	Gene	0.00337838	245	0.00113488	70	0.00241399	207	TRUE	TRUE
26529	OR12D2	Gene	0.00341129	252	0.00121208	91	0.00241434	208	TRUE	TRUE
84636	GPR174	Gene	0.00295744	194	0.0040964	1526	0.00243444	209	TRUE	TRUE
79633	FAT4	Gene	0.00316036	219	0.00290149	807	0.00243682	210	TRUE	TRUE
401250	MCCD1	Gene	0.00280576	182	0.00164421	228	0.00243941	211	TRUE	TRUE
51270	TFDP3	Gene	0.00199377	103	0.0030043	866	0.00244504	212	TRUE	TRUE
5152	PDE9A	Gene	0.00444681	365	0.00376619	1287	0.00245612	213	TRUE	TRUE
54437	SEMA5B	Gene	0.00389927	303	0.00376313	1284	0.00247933	214	TRUE	TRUE
100528030	POC1B-GALNT4	Gene	0.00327771	230	0.00130524	111	0.0024931	215	TRUE	TRUE
3850	KRT3	Gene	0.00362216	278	0.00284274	766	0.00250361	216	TRUE	TRUE
23166	STAB1	Gene	0.00224123	128	0.00360158	1196	0.00250859	217	TRUE	TRUE
79140	CCDC28B	Gene	0.00281035	183	0.0019411	347	0.00251142	218	TRUE	TRUE
390261	OR6M1	Gene	0.0025018	150	0.00186481	319	0.00252023	219	TRUE	TRUE
23581	CASP14	Gene	0.00333623	240	0.00221458	467	0.00252029	220	TRUE	TRUE
1508	CTSB	Gene	0.00231236	135	0.00217348	447	0.00252383	221	TRUE	TRUE
79148	MMP28	Gene	0.00296207	195	0.00520798	2249	0.00253116	222	TRUE	TRUE
23562	CLDN14	Gene	0.00316396	220	0.00179172	275	0.0025406	223	TRUE	TRUE
810	CALML3	Gene	0.00287683	188	0.00189814	328	0.00254407	224	TRUE	TRUE
64396	GMCL2	Gene	0.00175393	84	0.00490689	2090	0.00254567	225	TRUE	TRUE
8988	HSPB3	Gene	0.00264839	166	0.00202122	385	0.00255889	226	TRUE	TRUE
786	CACNG1	Gene	0.00261716	164	0.0152488	4546	0.00256397	227	TRUE	TRUE
90249	UNC5A	Gene	0.00278656	179	0.00205648	406	0.00256858	228	TRUE	TRUE
25896	INTS7	Gene	0.00340487	250	0.00133151	119	0.00256934	229	TRUE	TRUE
345062	PRSS48	Gene	0.00311898	210	0.00125334	96	0.00257108	230	TRUE	TRUE
6473	SHOX	Gene	0.0141881	1723	0.0386831	6696	0.00259199	231	FALSE	TRUE
105379861	LOC105379861	Gene	0.00291745	192	0.00122518	93	0.00259331	232	TRUE	TRUE
474344	GIMAP6	Gene	0.00421137	339	0.0281399	5913	0.00260322	233	TRUE	TRUE
78995	C17orf53	Gene	0.00385273	298	0.00158456	209	0.00261464	234	TRUE	TRUE
100996758	NPY4R2	Gene	0.00289451	191	0.00129211	105	0.00261499	235	TRUE	TRUE
8110	DPF3	Gene	0.0013018	56	0.100426	9332	0.00261504	236	TRUE	TRUE
63827	BCAN	Gene	0.00273857	173	0.00270044	691	0.00262875	237	TRUE	TRUE
84957	RELT	Gene	0.0026984	169	0.00220869	464	0.0026338	238	TRUE	TRUE
57369	GJD2	Gene	0.00349117	266	0.00215029	431	0.00265647	239	TRUE	TRUE
9071	CLDN10	Gene	0.00335563	243	0.00184554	309	0.00266211	240	TRUE	TRUE
23002	DAAM1	Gene	0.0030732	204	0.00181108	285	0.00266661	241	TRUE	TRUE
53838	C11orf24	Gene	0.00312487	212	0.00199798	375	0.0026868	242	TRUE	TRUE
257044	CATSPERE	Gene	0.0081798	921	0.0486369	7258	0.0027003	243	FALSE	TRUE
202	CRYBG1	Gene	0.00330614	235	0.00192994	344	0.00270419	244	TRUE	TRUE
4007	PRICKLE3	Gene	0.00311363	209	0.00217057	445	0.00271341	245	TRUE	TRUE
116337	PANX3	Gene	0.0038465	296	0.0013071	112	0.00271975	246	TRUE	TRUE
10579	TACC2	Gene	0.00323523	226	0.0017943	276	0.00272719	247	TRUE	TRUE
26996	GPR160	Gene	0.00333714	241	0.00200373	379	0.00274072	248	TRUE	TRUE
117289	TAGAP	Gene	0.00325845	228	0.00205452	402	0.00274822	249	TRUE	TRUE
222008	VSTM2A	Gene	0.0031353	215	0.00270975	698	0.00275198	250	TRUE	TRUE
53827	FXYD5	Gene	0.00328045	231	0.00184543	308	0.00276691	251	TRUE	TRUE
54955	C1orf109	Gene	0.00340896	251	0.00183781	303	0.00277846	252	TRUE	TRUE
55034	MOCOS	Gene	0.00318749	223	0.00216585	442	0.00278166	253	TRUE	TRUE
43	ACHE	Gene	0.00217657	120	0.00878147	3452	0.00278769	254	TRUE	TRUE
6387	CXCL12	Gene	0.00515266	465	0.0221978	5347	0.00279266	255	TRUE	TRUE
374907	B3GNT8	Gene	0.00384821	297	0.00153837	189	0.00279431	256	TRUE	TRUE
653808	ZG16	Gene	0.00413245	332	0.00180348	281	0.0027978	257	TRUE	TRUE
55640	FLVCR2	Gene	0.0053203	495	0.000996792	51	0.00280011	258	TRUE	TRUE
84247	RTL6	Gene	0.00344687	262	0.0017887	273	0.00280693	259	TRUE	TRUE
81618	ITM2C	Gene	0.00339584	249	0.00193516	345	0.0028079	260	TRUE	TRUE
9333	TGM5	Gene	0.00476236	413	0.0012021	87	0.00281601	261	TRUE	TRUE
219899	TBCEL	Gene	0.00344479	261	0.00271095	701	0.0028233	262	TRUE	TRUE
1555	CYP2B6	Gene	0.00648373	666	0.00224083	479	0.00282685	263	TRUE	TRUE
23324	MAN2B2	Gene	0.00328296	232	0.00214393	425	0.00283896	264	TRUE	TRUE
4107	MAGEA8	Gene	0.00407915	330	0.00349548	1122	0.00285954	265	TRUE	TRUE
8287	USP9Y	Gene	0.00401297	321	0.0170501	4765	0.00286109	266	TRUE	TRUE
79047	KCTD15	Gene	0.00342839	256	0.00258267	634	0.00288539	267	TRUE	TRUE
58191	CXCL16	Gene	0.00313355	214	0.00338607	1056	0.00289866	268	TRUE	TRUE
26692	OR2W1	Gene	0.00528659	489	0.00168382	241	0.0029023	269	TRUE	TRUE
374454	KRT77	Gene	0.00331144	237	0.00255095	614	0.00293149	270	TRUE	TRUE
441161	OOEP	Gene	0.00338881	248	0.00271849	709	0.00294505	271	TRUE	TRUE
29985	SLC39A3	Gene	0.00595953	587	0.00110968	66	0.00294558	272	TRUE	TRUE
81282	OR51G2	Gene	0.0052724	486	0.00144053	147	0.00294765	273	TRUE	TRUE
4256	MGP	Gene	0.00262166	165	0.00347713	1115	0.00295006	274	TRUE	TRUE
54877	ZCCHC2	Gene	0.00344368	260	0.00216167	440	0.00295815	275	TRUE	TRUE
5798	PTPRN	Gene	0.00336966	244	0.0335189	6314	0.00295943	276	TRUE	TRUE
153562	MARVELD2	Gene	0.00558644	533	0.00398808	1428	0.0029683	277	FALSE	TRUE
55937	APOM	Gene	0.00310084	208	0.00411955	1556	0.00297013	278	TRUE	TRUE
1828	DSG1	Gene	0.0025918	160	0.00507686	2186	0.00299183	279	TRUE	TRUE
1824	DSC2	Gene	0.00356408	274	0.00295706	832	0.00299208	280	TRUE	TRUE
3860	KRT13	Gene	0.00342284	255	0.00284099	764	0.00299268	281	TRUE	TRUE
7123	CLEC3B	Gene	0.00404921	325	0.00232044	509	0.00299404	282	TRUE	TRUE
347344	ZNF81	Gene	0.00424259	341	0.015883	4610	0.00300229	283	TRUE	TRUE
1015	CDH17	Gene	0.00402981	322	0.0161231	4648	0.00300267	284	TRUE	TRUE
57194	ATP10A	Gene	0.00386707	299	0.00325901	982	0.0030135	285	TRUE	TRUE
9423	NTN1	Gene	0.00288803	190	0.00371261	1254	0.00301471	286	TRUE	TRUE
9476	NAPSA	Gene	0.00345104	263	0.00240243	546	0.00303352	287	TRUE	TRUE
9823	ARMCX2	Gene	0.00567525	549	0.0475199	7208	0.00303444	288	FALSE	TRUE
27286	SRPX2	Gene	0.0035002	269	0.00869294	3427	0.00304279	289	TRUE	TRUE
11252	PACSIN2	Gene	0.00349137	267	0.0022307	476	0.0030439	290	TRUE	TRUE
79324	OR51G1	Gene	0.00786283	877	0.000943932	48	0.00304698	291	TRUE	TRUE
593	BCKDHA	Gene	0.004274	343	0.00182801	293	0.00304775	292	TRUE	TRUE
57507	ZNF608	Gene	0.00361004	277	0.00192618	343	0.00305139	293	TRUE	TRUE
121275	OR10AD1	Gene	0.00609366	610	0.00147349	161	0.00305204	294	TRUE	TRUE
58512	DLGAP3	Gene	0.0034592	265	0.0028032	748	0.00307878	295	TRUE	TRUE
130075	OR9A4	Gene	0.00520221	478	0.00668299	2875	0.00309425	296	TRUE	TRUE
5029	P2RY2	Gene	0.00485755	430	0.00138324	133	0.00310922	297	TRUE	TRUE
50624	CUZD1	Gene	0.0105151	1239	0.00132728	118	0.00311043	298	TRUE	TRUE
9382	COG1	Gene	0.00453579	383	0.00138756	135	0.0031184	299	TRUE	TRUE
339403	RXFP4	Gene	0.00764797	849	0.000842797	33	0.00313562	300	TRUE	TRUE
341640	FREM2	Gene	0.00338828	247	0.00312643	926	0.00314429	301	TRUE	TRUE
3067	HDC	Gene	0.0033298	239	0.00349955	1127	0.00315299	302	TRUE	TRUE
89797	NAV2	Gene	0.00349528	268	0.00238646	540	0.00315899	303	TRUE	TRUE
729627	PRR23A	Gene	0.00447035	372	0.00191085	333	0.00316539	304	TRUE	TRUE
165100	TEX44	Gene	0.00364742	279	0.00263272	662	0.00316821	305	TRUE	TRUE
84630	TTBK1	Gene	0.0038329	295	0.0055099	2401	0.00316963	306	TRUE	TRUE
23557	SNAPIN	Gene	0.00364853	280	0.00236482	531	0.00318279	307	TRUE	TRUE
4688	NCF2	Gene	0.00341947	254	0.00243524	571	0.00318431	308	TRUE	TRUE
204851	HIPK1	Gene	0.00393748	314	0.00183369	298	0.00318492	309	TRUE	TRUE
11054	OGFR	Gene	0.00437234	350	0.00191364	335	0.00319435	310	TRUE	TRUE
2559	GABRA6	Gene	0.00612314	618	0.00135918	125	0.00320112	311	TRUE	TRUE
84804	MFSD9	Gene	0.00538884	506	0.0319108	6206	0.00320326	312	FALSE	TRUE
283365	OR6C6	Gene	0.00390839	304	0.0023255	511	0.0032072	313	TRUE	TRUE
27237	ARHGEF16	Gene	0.00324808	227	0.00368762	1237	0.00320952	314	TRUE	TRUE
57111	RAB25	Gene	0.00353787	270	0.00339812	1062	0.00321266	315	TRUE	TRUE
644672	CLDN25	Gene	0.00560519	537	0.00162521	222	0.00322064	316	TRUE	TRUE
653519	GPR89A	Gene	0.0105364	1241	0.00100469	53	0.00322532	317	TRUE	TRUE
3371	TNC	Gene	0.00257238	157	0.00618218	2693	0.00322874	318	TRUE	TRUE
24146	CLDN15	Gene	0.0059117	580	0.00161134	217	0.00324199	319	TRUE	TRUE
53842	CLDN22	Gene	0.00706489	765	0.000931239	47	0.00324589	320	TRUE	TRUE
728712	SPANXA2	Gene	0.00250185	151	0.0466383	7155	0.00324608	321	TRUE	TRUE
23519	ANP32D	Gene	0.00259549	163	0.00358569	1184	0.00324805	322	TRUE	TRUE
84295	PHF6	Gene	0.0087555	1007	0.130793	10166	0.00325086	323	FALSE	TRUE
9437	NCR1	Gene	0.00444191	364	0.0024995	597	0.00326571	324	TRUE	TRUE
115330	GPR146	Gene	0.00395598	317	0.00242405	565	0.00326869	325	TRUE	TRUE
168417	ZNF679	Gene	0.00304893	202	0.0717109	8284	0.00326884	326	TRUE	TRUE
2834	PRLHR	Gene	0.00853073	979	0.00275835	725	0.00327051	327	FALSE	TRUE
27152	INTU	Gene	0.00353817	271	0.00315876	944	0.00327301	328	TRUE	TRUE
5664	PSEN2	Gene	0.0044606	368	0.00181697	287	0.00328437	329	TRUE	TRUE
219699	UNC5B	Gene	0.00365899	281	0.00277748	735	0.00329885	330	TRUE	TRUE
1944	EFNA3	Gene	0.00449371	374	0.00181964	290	0.00331338	331	TRUE	TRUE
222662	LHFPL5	Gene	0.00450298	377	0.00175534	262	0.00332581	332	TRUE	TRUE
388595	TMEM82	Gene	0.00521156	480	0.0171905	4791	0.00334276	333	TRUE	TRUE
9746	CLSTN3	Gene	0.00673649	704	0.00151771	180	0.00334737	334	TRUE	TRUE
64895	PAPOLG	Gene	0.00693435	736	0.0654029	8030	0.003364	335	FALSE	TRUE
824	CAPN2	Gene	0.00356889	275	0.00262048	653	0.00336959	336	TRUE	TRUE
1289	COL5A1	Gene	0.00389291	301	0.00228778	498	0.0033799	337	TRUE	TRUE
55969	RAB5IF	Gene	0.00413895	333	0.00252794	605	0.00338069	338	TRUE	TRUE
9244	CRLF1	Gene	0.0033102	236	0.00285338	774	0.00338994	339	TRUE	TRUE
11153	FICD	Gene	0.00389195	300	0.0028718	787	0.0033951	340	TRUE	TRUE
6698	SPRR1A	Gene	0.00394694	315	0.00310683	917	0.00339766	341	TRUE	TRUE
4061	LY6E	Gene	0.00497804	446	0.00151457	178	0.00339971	342	TRUE	TRUE
100861412	FSBP	Gene	0.00374013	288	0.00233982	521	0.00340952	343	TRUE	TRUE
29934	SNX12	Gene	0.00398016	320	0.00272295	712	0.00341185	344	TRUE	TRUE
643	CXCR5	Gene	0.00366845	284	0.00232124	510	0.00341457	345	TRUE	TRUE
8526	DGKE	Gene	0.00369651	287	0.00256095	624	0.00341708	346	TRUE	TRUE
1565	CYP2D6	Gene	0.00420267	338	0.00301841	876	0.00341778	347	TRUE	TRUE
1234	CCR5	Gene	0.00242703	145	0.0344011	6382	0.00342504	348	TRUE	TRUE
402381	SOHLH1	Gene	0.00285318	186	0.00572151	2500	0.00342694	349	TRUE	TRUE
147906	DACT3	Gene	0.00486654	432	0.00236108	528	0.00342695	350	TRUE	TRUE
1363	CPE	Gene	0.00777881	865	0.00368545	1235	0.00344264	351	FALSE	TRUE
58525	WIZ	Gene	0.00396024	319	0.00329022	1005	0.00344993	352	TRUE	TRUE
219938	SPATA19	Gene	0.00326156	229	0.00780434	3219	0.00345573	353	TRUE	TRUE
26298	EHF	Gene	0.00417439	335	0.00202736	389	0.00345746	354	TRUE	TRUE
393	ARHGAP4	Gene	0.00380494	291	0.00369685	1241	0.00346479	355	TRUE	TRUE
389151	PRR23B	Gene	0.00393434	312	0.0113395	3970	0.00346979	356	TRUE	TRUE
4917	NTN3	Gene	0.00463481	395	0.00226192	487	0.00348648	357	TRUE	TRUE
79016	DDA1	Gene	0.00447306	373	0.0024552	579	0.0034868	358	TRUE	TRUE
10447	FAM3C	Gene	0.00457168	388	0.00215699	434	0.00349175	359	TRUE	TRUE
126969	SLC44A3	Gene	0.00485838	431	0.00163591	226	0.00350224	360	TRUE	TRUE
219738	FAM241B	Gene	0.00462186	392	0.00257806	632	0.00351068	361	TRUE	TRUE
9873	FCHSD2	Gene	0.00479965	419	0.00222602	475	0.00352069	362	TRUE	TRUE
83887	TTLL2	Gene	0.00478934	418	0.00203081	395	0.00352112	363	TRUE	TRUE
92610	TIFA	Gene	0.0040403	324	0.00329958	1012	0.0035235	364	TRUE	TRUE
400673	VMAC	Gene	0.00588846	576	0.00146121	156	0.00352908	365	TRUE	TRUE
64866	CDCP1	Gene	0.00389684	302	0.00390077	1370	0.00353799	366	TRUE	TRUE
41	ASIC1	Gene	0.00705376	762	0.00129684	106	0.00354742	367	TRUE	TRUE
79755	ZNF750	Gene	0.00460248	390	0.00234338	523	0.00355018	368	TRUE	TRUE
79745	CLIP4	Gene	0.00455099	385	0.00336823	1043	0.00355241	369	TRUE	TRUE
282679	AQP11	Gene	0.00439121	352	0.0024576	581	0.00355731	370	TRUE	TRUE
55914	ERBIN	Gene	0.00406773	328	0.00436084	1742	0.00356127	371	TRUE	TRUE
9360	PPIG	Gene	0.00334062	242	0.00349479	1121	0.00356383	372	TRUE	TRUE
2952	GSTT1	Gene	0.00599981	596	0.00242173	562	0.00356886	373	FALSE	TRUE
349149	GJC3	Gene	0.004569	387	0.00270128	692	0.00357472	374	TRUE	TRUE
148281	SYT6	Gene	0.00853524	980	0.001217	92	0.00357605	375	TRUE	TRUE
124801	LSM12	Gene	0.0044682	369	0.00278511	740	0.00357932	376	TRUE	TRUE
167127	UGT3A2	Gene	0.00590666	579	0.00147084	160	0.00358067	377	TRUE	TRUE
2670	GFAP	Gene	0.00358641	276	0.00374933	1276	0.00358217	378	TRUE	TRUE
286336	FAM78A	Gene	0.00424495	342	0.00286733	784	0.00358597	379	TRUE	TRUE
23051	ZHX3	Gene	0.00480501	421	0.0021819	451	0.00358808	380	TRUE	TRUE
57110	HRASLS	Gene	0.00232465	136	0.029443	6023	0.00359084	381	TRUE	TRUE
1995	ELAVL3	Gene	0.00451328	379	0.00215761	435	0.00359243	382	TRUE	TRUE
401207	C5orf63	Gene	0.00519177	475	0.00215194	432	0.0035945	383	TRUE	TRUE
55603	TENT5A	Gene	0.00443881	363	0.00271395	703	0.00360352	384	TRUE	TRUE
5360	PLTP	Gene	0.00391116	305	0.00277292	731	0.00361238	385	TRUE	TRUE
64218	SEMA4A	Gene	0.00411262	331	0.00366063	1218	0.00361322	386	TRUE	TRUE
115708	TRMT61A	Gene	0.00451804	381	0.00262941	659	0.00361501	387	TRUE	TRUE
643866	CBLN3	Gene	0.00414753	334	0.00276066	727	0.00361687	388	TRUE	TRUE
4005	LMO2	Gene	0.00518454	471	0.001854	313	0.00362193	389	TRUE	TRUE
1041	CDSN	Gene	0.00442767	359	0.0019876	367	0.00363797	390	TRUE	TRUE
158763	ARHGAP36	Gene	0.00445655	366	0.00515228	2222	0.00363823	391	TRUE	TRUE
2299	FOXI1	Gene	0.00304414	200	0.0116954	4043	0.00363845	392	TRUE	TRUE
147912	SIX5	Gene	0.00437433	351	0.00317173	951	0.00363967	393	TRUE	TRUE
84436	ZNF528	Gene	0.00773189	858	0.0323791	6243	0.00364484	394	FALSE	TRUE
3363	HTR7	Gene	0.00306788	203	0.00998752	3714	0.00364949	395	TRUE	TRUE
145864	HAPLN3	Gene	0.00518954	474	0.00214333	424	0.00364997	396	TRUE	TRUE
9843	HEPH	Gene	0.0084643	970	0.00118652	82	0.00365196	397	TRUE	TRUE
134637	ADAT2	Gene	0.00899208	1036	0.00131329	116	0.00366122	398	TRUE	TRUE
6300	MAPK12	Gene	0.00436968	349	0.00249541	593	0.00366215	399	TRUE	TRUE
54969	HPF1	Gene	0.005188	472	0.00222273	472	0.00367383	400	TRUE	TRUE
337	APOA4	Gene	0.00591903	581	0.00199945	377	0.00367846	401	TRUE	TRUE
146059	CDAN1	Gene	0.00475365	410	0.00229466	501	0.00367926	402	TRUE	TRUE
7173	TPO	Gene	0.00729197	792	0.00185076	310	0.00370742	403	TRUE	TRUE
5174	PDZK1	Gene	0.00675576	705	0.00120365	88	0.00371393	404	TRUE	TRUE
57717	PCDHB16	Gene	0.00443832	362	0.00255449	619	0.00371734	405	TRUE	TRUE
22893	BAHD1	Gene	0.00511149	459	0.00185564	314	0.00371996	406	TRUE	TRUE
728299	KRTAP19-8	Gene	0.00710768	774	0.00152265	182	0.00372521	407	TRUE	TRUE
148304	C1orf74	Gene	0.00446894	370	0.00289794	804	0.00372563	408	TRUE	TRUE
22897	CEP164	Gene	0.00240084	141	0.0383561	6673	0.00373567	409	TRUE	TRUE
157567	ANKRD46	Gene	0.00494234	442	0.00200414	380	0.00374044	410	TRUE	TRUE
9247	GCM2	Gene	0.00659442	680	0.00214828	429	0.00374792	411	TRUE	TRUE
2925	GRPR	Gene	0.0137089	1669	0.00252478	604	0.00374989	412	FALSE	TRUE
9117	SEC22C	Gene	0.00573198	558	0.00215857	437	0.00375095	413	TRUE	TRUE
8600	TNFSF11	Gene	0.00526097	483	0.0034226	1079	0.0037513	414	TRUE	TRUE
100507050	TPBGL	Gene	0.00526384	484	0.00385639	1341	0.00375538	415	TRUE	TRUE
5675	PSG6	Gene	0.00478662	416	0.00301133	870	0.00377012	416	TRUE	TRUE
2524	FUT2	Gene	0.0071424	778	0.00267574	679	0.00377083	417	FALSE	TRUE
148014	TTC9B	Gene	0.00652997	671	0.00174354	259	0.00377387	418	TRUE	TRUE
22836	RHOBTB3	Gene	0.00476256	414	0.00442919	1790	0.00378381	419	TRUE	TRUE
6565	SLC15A2	Gene	0.00467309	402	0.00359333	1192	0.00379523	420	TRUE	TRUE
79192	IRX1	Gene	0.00544385	514	0.00227781	494	0.0037978	421	FALSE	TRUE
51481	VCX3A	Gene	0.00714213	777	0.00140158	139	0.00380026	422	TRUE	TRUE
3859	KRT12	Gene	0.00664718	693	0.00182881	294	0.00381286	423	TRUE	TRUE
360	AQP3	Gene	0.00369348	286	0.00455725	1871	0.00381855	424	TRUE	TRUE
81469	OR2G3	Gene	0.00377602	290	0.0135849	4336	0.00381962	425	TRUE	TRUE
26051	PPP1R16B	Gene	0.00466903	401	0.0028755	790	0.00382262	426	TRUE	TRUE
51150	SDF4	Gene	0.00447003	371	0.00282952	756	0.00382389	427	TRUE	TRUE
57091	CASS4	Gene	0.00654699	674	0.00162363	220	0.00382969	428	TRUE	TRUE
11161	ERG28	Gene	0.00495779	444	0.00219626	456	0.00383235	429	TRUE	TRUE
10938	EHD1	Gene	0.00381151	294	0.00422292	1655	0.00383389	430	TRUE	TRUE
256006	ANKRD31	Gene	0.00641493	655	0.00154689	195	0.00383599	431	TRUE	TRUE
64778	FNDC3B	Gene	0.00485545	429	0.00236066	527	0.00384259	432	TRUE	TRUE
84826	SFT2D3	Gene	0.0046829	403	0.00295977	836	0.0038443	433	TRUE	TRUE
151295	SLC23A3	Gene	0.0114997	1359	0.0201974	5146	0.00385121	434	FALSE	TRUE
57409	MIF4GD	Gene	0.00480396	420	0.00283706	763	0.00385447	435	TRUE	TRUE
26123	TCTN3	Gene	0.0154986	1892	0.0189299	4993	0.00385488	436	FALSE	TRUE
6924	ELOA	Gene	0.00812756	909	0.00139574	137	0.00385634	437	TRUE	TRUE
11086	ADAM29	Gene	0.00608979	608	0.00432304	1722	0.00386375	438	FALSE	TRUE
84164	ASCC2	Gene	0.00534856	501	0.00243747	573	0.00386487	439	FALSE	TRUE
8483	CILP	Gene	0.00446024	367	0.0030723	896	0.00387525	440	TRUE	TRUE
642612	TRIM49C	Gene	0.00298594	196	0.0691012	8171	0.00387758	441	TRUE	TRUE
116362	RBP7	Gene	0.00516813	469	0.00248382	589	0.00388164	442	TRUE	TRUE
10224	ZNF443	Gene	0.00430744	344	0.00298329	852	0.00388593	443	TRUE	TRUE
26609	VCX	Gene	0.00314974	217	0.0138604	4380	0.00389149	444	TRUE	TRUE
4066	LYL1	Gene	0.00491783	437	0.00300128	865	0.00390036	445	TRUE	TRUE
245934	DEFB121	Gene	0.00432744	346	0.00258766	638	0.00390094	446	TRUE	TRUE
5787	PTPRB	Gene	0.00443585	361	0.00256349	625	0.00390314	447	TRUE	TRUE
123722	FSD2	Gene	0.00844124	968	0.00146578	158	0.00390971	448	TRUE	TRUE
10887	PROKR1	Gene	0.00824701	938	0.00171228	249	0.00391254	449	TRUE	TRUE
56163	RNF17	Gene	0.00695682	745	0.00335801	1036	0.00391774	450	FALSE	TRUE
127665	ZNF648	Gene	0.00505711	455	0.00715282	3035	0.00392	451	TRUE	TRUE
23529	CLCF1	Gene	0.00393363	311	0.00277228	730	0.0039205	452	TRUE	TRUE
50964	SOST	Gene	0.00392975	309	0.00328638	1001	0.0039267	453	TRUE	TRUE
139728	PNCK	Gene	0.00316857	221	0.0221495	5344	0.00392793	454	TRUE	TRUE
4035	LRP1	Gene	0.0044146	356	0.00580648	2535	0.00393695	455	TRUE	TRUE
1039	CDR2	Gene	0.00531046	492	0.00372371	1257	0.00393981	456	FALSE	TRUE
91749	MFSD4B	Gene	0.00641091	654	0.00261203	651	0.00395198	457	FALSE	TRUE
51523	CXXC5	Gene	0.00654188	673	0.00192256	341	0.00395345	458	TRUE	TRUE
421	ARVCF	Gene	0.0045346	382	0.00326088	983	0.00395708	459	TRUE	TRUE
8682	PEA15	Gene	0.00534094	499	0.002204	461	0.00396253	460	TRUE	TRUE
83759	RBM4B	Gene	0.00499557	450	0.00288304	796	0.00396442	461	TRUE	TRUE
51225	ABI3	Gene	0.00731991	798	0.00163568	225	0.00396527	462	TRUE	TRUE
390142	OR5D13	Gene	0.0038076	292	0.0124448	4174	0.00398054	463	TRUE	TRUE
3679	ITGA7	Gene	0.0073643	807	0.00160597	215	0.00398392	464	TRUE	TRUE
79724	ZNF768	Gene	0.00581137	565	0.00186229	317	0.00398723	465	TRUE	TRUE
1277	COL1A1	Gene	0.00554518	527	0.00235286	525	0.00398962	466	FALSE	TRUE
9051	PSTPIP1	Gene	0.00562259	542	0.00304737	887	0.00399495	467	FALSE	TRUE
65012	SLC26A10	Gene	0.00588036	574	0.0190635	5007	0.00399814	468	FALSE	TRUE
25984	KRT23	Gene	0.00553744	526	0.00330057	1014	0.00400023	469	FALSE	TRUE
260425	MAGI3	Gene	0.0103588	1220	0.00104472	55	0.00401439	470	TRUE	TRUE
144577	C12orf66	Gene	0.00663475	688	0.00295465	831	0.0040188	471	FALSE	TRUE
8273	SLC10A3	Gene	0.00534789	500	0.00297852	847	0.00403173	472	FALSE	TRUE
3827	KNG1	Gene	0.00343926	259	0.0199848	5109	0.00403221	473	TRUE	TRUE
374355	CCDC172	Gene	0.00799626	893	0.00198941	371	0.00403763	474	TRUE	TRUE
57172	CAMK1G	Gene	0.00543112	511	0.00256468	627	0.00404279	475	FALSE	TRUE
170961	ANKRD24	Gene	0.00475601	411	0.00358871	1188	0.0040584	476	TRUE	TRUE
1990	CELA1	Gene	0.00369134	285	0.00585027	2555	0.00405978	477	TRUE	TRUE
4818	NKG7	Gene	0.00439703	353	0.00389337	1363	0.0040836	478	TRUE	TRUE
439915	KRTAP5-5	Gene	0.00536555	504	0.00285944	778	0.0040858	479	FALSE	TRUE
91368	CDKN2AIPNL	Gene	0.00472635	408	0.00317392	953	0.00409296	480	TRUE	TRUE
339451	KLHL17	Gene	0.00824411	936	0.00487755	2068	0.0040936	481	FALSE	TRUE
7425	VGF	Gene	0.00532355	496	0.00253478	606	0.00410693	482	FALSE	TRUE
3055	HCK	Gene	0.0039215	307	0.00509194	2194	0.00410804	483	TRUE	TRUE
11063	SOX30	Gene	0.0046147	391	0.00328267	996	0.00410899	484	TRUE	TRUE
440829	SHISA8	Gene	0.00678552	711	0.00196436	359	0.00411098	485	TRUE	TRUE
3898	LAD1	Gene	0.00441703	357	0.00601336	2621	0.00411482	486	TRUE	TRUE
9369	NRXN3	Gene	0.00304773	201	0.0054186	2363	0.00411821	487	TRUE	TRUE
79865	TREML2	Gene	0.00485333	428	0.0033728	1050	0.0041303	488	TRUE	TRUE
27436	EML4	Gene	0.00531105	493	0.00283257	758	0.00413175	489	FALSE	TRUE
55668	GPATCH2L	Gene	0.00475836	412	0.00372935	1260	0.00414734	490	TRUE	TRUE
7726	TRIM26	Gene	0.00522406	481	0.00294909	828	0.00414968	491	TRUE	TRUE
10248	POP7	Gene	0.0057057	554	0.0024394	574	0.00415102	492	FALSE	TRUE
87769	GGACT	Gene	0.006391	652	0.0019894	370	0.00415247	493	TRUE	TRUE
5793	PTPRG	Gene	0.00505156	454	0.00299886	862	0.00415334	494	TRUE	TRUE
122786	FRMD6	Gene	0.00681169	718	0.00208196	412	0.00415396	495	TRUE	TRUE
133690	CAPSL	Gene	0.00656337	677	0.00316347	948	0.00416337	496	FALSE	TRUE
55102	ATG2B	Gene	0.00555777	528	0.00284358	769	0.00416611	497	FALSE	TRUE
6585	SLIT1	Gene	0.00451348	380	0.00381181	1318	0.00418743	498	TRUE	TRUE
128977	C22orf39	Gene	0.00645615	662	0.00242488	566	0.00419245	499	FALSE	TRUE
146	ADRA1D	Gene	0.00391948	306	0.00535172	2331	0.00420543	500	TRUE	TRUE
1908	EDN3	Gene	0.00307836	206	0.0202936	5153	0.00421058	501	TRUE	TRUE
5662	PSD	Gene	0.00699054	753	0.00195916	354	0.00421634	502	TRUE	TRUE
66036	MTMR9	Gene	0.00533374	498	0.00287767	792	0.00422214	503	FALSE	TRUE
4643	MYO1E	Gene	0.00490158	436	0.00328903	1004	0.00422577	504	TRUE	TRUE
54550	NECAB2	Gene	0.00599161	595	0.00289255	802	0.00423668	505	FALSE	TRUE
7512	XPNPEP2	Gene	0.00762829	845	0.00162384	221	0.00423794	506	TRUE	TRUE
146310	RNF151	Gene	0.0109436	1287	0.00673511	2898	0.00424708	507	FALSE	TRUE
374291	NDUFS7	Gene	0.00441926	358	0.0042282	1661	0.00424887	508	TRUE	TRUE
245909	DEFB106A	Gene	0.00552776	525	0.00339912	1065	0.00425083	509	FALSE	TRUE
259296	TAS2R50	Gene	0.00244254	146	0.0185678	4962	0.00425262	510	TRUE	TRUE
283310	OTOGL	Gene	0.00698404	752	0.0024423	577	0.00425432	511	FALSE	TRUE
8698	S1PR4	Gene	0.00684336	722	0.00207191	409	0.00425803	512	TRUE	TRUE
91683	SYT12	Gene	0.00464134	398	0.00411317	1546	0.00425897	513	TRUE	TRUE
117153	MIA2	Gene	0.00894363	1031	0.00198394	366	0.00426321	514	TRUE	TRUE
132158	GLYCTK	Gene	0.0130477	1582	0.00129731	107	0.00426474	515	TRUE	TRUE
10745	PHTF1	Gene	0.0117824	1408	0.00117877	80	0.00426616	516	TRUE	TRUE
9452	ITM2A	Gene	0.0053143	494	0.00309171	907	0.00426626	517	FALSE	TRUE
140701	ABHD16B	Gene	0.00562757	545	0.00295764	833	0.00427473	518	FALSE	TRUE
221527	ZBTB12	Gene	0.00610693	612	0.00276742	728	0.00427622	519	FALSE	TRUE
27033	ZBTB32	Gene	0.00481076	422	0.0040896	1517	0.00428016	520	TRUE	TRUE
57335	ZNF286A	Gene	0.00574021	559	0.00313138	928	0.00428067	521	FALSE	TRUE
196500	PIANP	Gene	0.00485147	427	0.00382377	1323	0.004286	522	TRUE	TRUE
353142	LCE3A	Gene	0.00549442	519	0.00277886	737	0.00428929	523	FALSE	TRUE
49861	CLDN20	Gene	0.00931081	1068	0.00135263	121	0.0042914	524	TRUE	TRUE
6527	SLC5A4	Gene	0.010764	1266	0.00160127	213	0.00429426	525	TRUE	TRUE
448834	KPRP	Gene	0.00494324	443	0.00368509	1233	0.00429753	526	TRUE	TRUE
241	ALOX5AP	Gene	0.0062998	641	0.00227529	491	0.00429772	527	FALSE	TRUE
11276	SYNRG	Gene	0.00634398	646	0.0025948	645	0.00430478	528	FALSE	TRUE
30844	EHD4	Gene	0.00550435	521	0.00299634	857	0.00431793	529	FALSE	TRUE
337972	KRTAP19-5	Gene	0.00774364	861	0.00203975	396	0.0043181	530	TRUE	TRUE
51164	DCTN4	Gene	0.00676984	709	0.00908177	3519	0.00431895	531	FALSE	TRUE
541468	LURAP1	Gene	0.00736183	805	0.00224057	478	0.00432765	532	TRUE	TRUE
201229	LYRM9	Gene	0.00499275	449	0.00405624	1481	0.00433085	533	TRUE	TRUE
79570	NKAIN1	Gene	0.00498938	447	0.00326209	985	0.00433405	534	TRUE	TRUE
56995	TULP4	Gene	0.00541881	509	0.00277545	733	0.00433651	535	FALSE	TRUE
65249	ZSWIM4	Gene	0.00519509	476	0.00339626	1061	0.00434011	536	TRUE	TRUE
245940	DEFB130A	Gene	0.00365957	282	0.00545236	2370	0.00435013	537	TRUE	TRUE
8416	ANXA9	Gene	0.00418414	336	0.00456178	1875	0.00435436	538	TRUE	TRUE
84109	QRFPR	Gene	0.00621167	631	0.00274057	718	0.00435738	539	FALSE	TRUE
64757	2020-03-01	Gene	0.00564237	547	0.00287983	794	0.00438462	540	FALSE	TRUE
7827	NPHS2	Gene	0.005833	570	0.00284908	773	0.00438583	541	FALSE	TRUE
8671	SLC4A4	Gene	0.0209141	2568	0.00153959	191	0.00439041	542	TRUE	TRUE
11020	IFT27	Gene	0.00514197	462	0.00790852	3251	0.00440431	543	TRUE	TRUE
716	C1S	Gene	0.00662386	685	0.00214808	428	0.00440796	544	TRUE	TRUE
10220	GDF11	Gene	0.00518936	473	0.00336488	1040	0.00440797	545	TRUE	TRUE
57085	AGTRAP	Gene	0.00629456	640	0.00328293	998	0.00441473	546	FALSE	TRUE
100129216	DEFB131B	Gene	0.00338484	246	0.0103017	3778	0.00441509	547	TRUE	TRUE
6405	SEMA3F	Gene	0.00546879	516	0.00342897	1084	0.00441809	548	FALSE	TRUE
2814	GP5	Gene	0.00605305	603	0.00332377	1019	0.00442256	549	FALSE	TRUE
64220	STRA6	Gene	0.0299355	3505	0.000829725	31	0.00442537	550	TRUE	TRUE
7769	ZNF226	Gene	0.00569951	553	0.00321862	973	0.00442656	551	FALSE	TRUE
6285	S100B	Gene	0.0047206	406	0.004143	1582	0.00443097	552	TRUE	TRUE
125	ADH1B	Gene	0.00482408	423	0.00296991	840	0.00443135	553	TRUE	TRUE
7082	TJP1	Gene	0.00472449	407	0.0031612	947	0.00443289	554	TRUE	TRUE
8785	MATN4	Gene	0.00451018	378	0.00477583	2004	0.00443512	555	TRUE	TRUE
29800	ZDHHC1	Gene	0.00694512	739	0.00279877	746	0.00443589	556	FALSE	TRUE
147808	ZNF784	Gene	0.00739943	812	0.00237886	536	0.00443707	557	FALSE	TRUE
84034	EMILIN2	Gene	0.00517199	470	0.00345912	1103	0.00444084	558	TRUE	TRUE
81575	APOLD1	Gene	0.00516177	467	0.00367271	1224	0.00444846	559	TRUE	TRUE
392392	OR1K1	Gene	0.00432071	345	0.0162501	4661	0.00445065	560	TRUE	TRUE
7916	PRRC2A	Gene	0.0101709	1191	0.00142447	143	0.00445093	561	TRUE	TRUE
10319	LAMC3	Gene	0.00487836	433	0.00397916	1419	0.00445164	562	TRUE	TRUE
10516	FBLN5	Gene	0.00483706	425	0.00445441	1812	0.00446016	563	TRUE	TRUE
344787	ZNF860	Gene	0.0107403	1263	0.00161981	219	0.00446114	564	TRUE	TRUE
5068	REG3A	Gene	0.00613232	620	0.00655385	2826	0.00446279	565	FALSE	TRUE
100526832	PHOSPHO2-KLHL23	Gene	0.00259501	162	0.0331689	6292	0.00447075	566	TRUE	TRUE
126282	TNFAIP8L1	Gene	0.00516484	468	0.0037551	1279	0.00447225	567	TRUE	TRUE
9824	ARHGAP11A	Gene	0.00513618	461	0.00349575	1123	0.00447942	568	TRUE	TRUE
1998	ELF2	Gene	0.00529032	490	0.00357535	1176	0.0044882	569	FALSE	TRUE
9229	DLGAP1	Gene	0.00703872	761	0.00297068	841	0.00450503	570	FALSE	TRUE
102723553	SMIM11B	Gene	0.00708256	768	0.00239665	543	0.00450561	571	FALSE	TRUE
9034	CCRL2	Gene	0.0061261	619	0.00286863	785	0.00450786	572	FALSE	TRUE
162427	RETREG3	Gene	0.00595894	586	0.00275625	724	0.00451341	573	FALSE	TRUE
7087	ICAM5	Gene	0.00496796	445	0.00394726	1393	0.00451695	574	TRUE	TRUE
388403	YPEL2	Gene	0.00547202	517	0.00341383	1074	0.00452075	575	FALSE	TRUE
54714	CNGB3	Gene	0.00698045	749	0.00746283	3133	0.0045223	576	FALSE	TRUE
55540	IL17RB	Gene	0.00762389	844	0.00295783	834	0.0045247	577	FALSE	TRUE
340706	VWA2	Gene	0.00530707	491	0.00310034	912	0.00453056	578	FALSE	TRUE
54149	C21orf91	Gene	0.0242634	2923	0.00920904	3559	0.0045307	579	FALSE	TRUE
256472	TMEM151A	Gene	0.0062861	639	0.00300816	868	0.00453433	580	FALSE	TRUE
54823	SWT1	Gene	0.00711748	775	0.0204812	5176	0.00454159	581	FALSE	TRUE
65977	PLEKHA3	Gene	0.0061686	624	0.00299127	856	0.00454221	582	FALSE	TRUE
23178	PASK	Gene	0.00679061	713	0.00225862	486	0.00455087	583	TRUE	TRUE
3352	HTR1D	Gene	0.00575777	561	0.00526769	2289	0.00455709	584	FALSE	TRUE
222484	LNX2	Gene	0.00974443	1119	0.00190605	331	0.00455844	585	TRUE	TRUE
2574	GAGE2C	Gene	0.00502225	453	0.00454316	1864	0.00455945	586	TRUE	TRUE
30811	HUNK	Gene	0.00527046	485	0.00397144	1417	0.00457112	587	TRUE	TRUE
399687	MYO18A	Gene	0.00638944	650	0.00257052	630	0.00457192	588	FALSE	TRUE
727957	MROH1	Gene	0.00779032	869	0.00241474	551	0.00457388	589	FALSE	TRUE
10850	CCL27	Gene	0.00405739	327	0.0387575	6703	0.00458581	590	TRUE	TRUE
5783	PTPN13	Gene	0.00499011	448	0.00439989	1766	0.00458753	591	TRUE	TRUE
80975	TMPRSS5	Gene	0.028729	3381	0.00105832	60	0.00458857	592	TRUE	TRUE
51398	WDR83OS	Gene	0.0068738	726	0.00285823	777	0.00459062	593	FALSE	TRUE
10637	LEFTY1	Gene	0.00551734	523	0.0034493	1094	0.0045915	594	FALSE	TRUE
6271	S100A1	Gene	0.00738463	810	0.0035809	1181	0.00460129	595	FALSE	TRUE
81025	GJA9	Gene	0.00581878	569	0.00309724	911	0.00460971	596	FALSE	TRUE
59269	HIVEP3	Gene	0.00665949	694	0.00260863	649	0.00461185	597	FALSE	TRUE
167838	TXLNB	Gene	0.0053583	503	0.00412382	1561	0.00462233	598	FALSE	TRUE
1907	EDN2	Gene	0.00514902	463	0.00394273	1391	0.00462307	599	TRUE	TRUE
387263	C6orf120	Gene	0.00547493	518	0.00353703	1149	0.00462653	600	FALSE	TRUE
26737	OR1L1	Gene	0.0044112	355	0.0202443	5149	0.00463382	601	TRUE	TRUE
10936	GPR75	Gene	0.0116251	1377	0.00184221	304	0.00464509	602	TRUE	TRUE
390190	OR5B2	Gene	0.00393306	310	0.013629	4348	0.00464924	603	TRUE	TRUE
314	AOC2	Gene	0.00515236	464	0.00427371	1692	0.00465644	604	TRUE	TRUE
57407	NMRAL1	Gene	0.00630154	642	0.00367044	1222	0.00465671	605	FALSE	TRUE
55248	TMEM206	Gene	0.00667063	695	0.00299917	863	0.00465981	606	FALSE	TRUE
9278	ZBTB22	Gene	0.00472828	409	0.0123095	4152	0.00466037	607	TRUE	TRUE
57573	ZNF471	Gene	0.0056787	550	0.00366471	1220	0.00466067	608	FALSE	TRUE
2790	GNG10	Gene	0.00515647	466	0.00457734	1887	0.00466092	609	TRUE	TRUE
3437	IFIT3	Gene	0.00589106	577	0.00416447	1605	0.00466352	610	FALSE	TRUE
6564	SLC15A1	Gene	0.00965473	1106	0.00333949	1027	0.00466505	611	FALSE	TRUE
54926	UBE2R2	Gene	0.00576377	562	0.00297069	842	0.00466579	612	FALSE	TRUE
81794	ADAMTS10	Gene	0.00565644	548	0.00555818	2419	0.0046736	613	FALSE	TRUE
9578	CDC42BPB	Gene	0.00541612	508	0.00400413	1442	0.00467766	614	FALSE	TRUE
9466	IL27RA	Gene	0.00500063	451	0.00864189	3416	0.00468165	615	TRUE	TRUE
186	AGTR2	Gene	0.0198126	2416	0.00886806	3476	0.00468227	616	FALSE	TRUE
64221	ROBO3	Gene	0.00682102	719	0.00500721	2148	0.00468317	617	FALSE	TRUE
164832	LONRF2	Gene	0.0125719	1523	0.00150197	170	0.00468704	618	TRUE	TRUE
503841	DEFB106B	Gene	0.00729517	793	0.00303072	879	0.0046908	619	FALSE	TRUE
27330	RPS6KA6	Gene	0.00597415	592	0.00460417	1910	0.00469111	620	FALSE	TRUE
55320	MIS18BP1	Gene	0.00662786	686	0.00274437	721	0.00469334	621	FALSE	TRUE
345462	ZNF879	Gene	0.00621054	630	0.00366478	1221	0.00469456	622	FALSE	TRUE
79979	TRMT2B	Gene	0.00621628	632	0.00333365	1026	0.0046962	623	FALSE	TRUE
5362	PLXNA2	Gene	0.00527964	487	0.00782244	3227	0.00470379	624	TRUE	TRUE
2853	GPR31	Gene	0.0127153	1542	0.0012428	94	0.0047043	625	TRUE	TRUE
6447	SCG5	Gene	0.0057061	555	0.00499296	2140	0.00470685	626	FALSE	TRUE
80004	ESRP2	Gene	0.0057132	556	0.00356329	1166	0.00470744	627	FALSE	TRUE
55850	USE1	Gene	0.00852794	978	0.00196076	356	0.00471386	628	TRUE	TRUE
55576	STAB2	Gene	0.00560594	538	0.0115894	4026	0.00472223	629	FALSE	TRUE
56108	PCDHGA7	Gene	0.00354062	272	0.0102904	3776	0.00472474	630	TRUE	TRUE
6792	CDKL5	Gene	0.0127723	1547	0.00173673	257	0.00473185	631	TRUE	TRUE
51309	ARMCX1	Gene	0.00560956	539	0.0038971	1366	0.00474633	632	FALSE	TRUE
5276	SERPINI2	Gene	0.00967689	1110	0.00170916	246	0.00474635	633	TRUE	TRUE
11096	ADAMTS5	Gene	0.00676708	706	0.00271441	704	0.0047471	634	FALSE	TRUE
90353	CTU1	Gene	0.00885922	1017	0.00259519	646	0.00474879	635	FALSE	TRUE
3814	KISS1	Gene	0.00287363	187	0.0110983	3927	0.00475144	636	TRUE	TRUE
91603	ZNF830	Gene	0.0022213	125	0.0547586	7563	0.00475189	637	TRUE	TRUE
115207	KCTD12	Gene	0.0052827	488	0.00472621	1975	0.00475267	638	TRUE	TRUE
4703	NEB	Gene	0.00483093	424	0.00483754	2047	0.00475492	639	TRUE	TRUE
3626	INHBC	Gene	0.00756013	831	0.00238178	537	0.00476058	640	FALSE	TRUE
126364	LRRC25	Gene	0.00519708	477	0.00438909	1760	0.00476187	641	TRUE	TRUE
80863	PRRT1	Gene	0.00484141	426	0.00429691	1701	0.00476659	642	TRUE	TRUE
400830	DEFB132	Gene	0.00392214	308	0.00705368	2998	0.00476892	643	TRUE	TRUE
84456	L3MBTL3	Gene	0.00605246	602	0.00352846	1143	0.00476991	644	FALSE	TRUE
9722	NOS1AP	Gene	0.00450185	376	0.0040094	1448	0.00477218	645	TRUE	TRUE
115795	FANCD2OS	Gene	0.00987378	1149	0.00202793	391	0.00477496	646	TRUE	TRUE
1288	COL4A6	Gene	0.00406912	329	0.00940907	3597	0.00478094	647	TRUE	TRUE
386677	KRTAP10-1	Gene	0.0105504	1244	0.00183764	302	0.00478409	648	TRUE	TRUE
63826	SRR	Gene	0.00433439	347	0.00731254	3082	0.00478949	649	TRUE	TRUE
29993	PACSIN1	Gene	0.00994663	1158	0.00207624	410	0.00479246	650	TRUE	TRUE
6888	TALDO1	Gene	0.00562468	543	0.0043147	1713	0.00479315	651	FALSE	TRUE
64219	PJA1	Gene	0.00745193	819	0.00204446	398	0.00480437	652	TRUE	TRUE
2827	GPR3	Gene	0.00713686	776	0.00344631	1092	0.00480538	653	FALSE	TRUE
729447	GAGE2A	Gene	0.00610917	613	0.0035484	1154	0.00481134	654	FALSE	TRUE
56624	ASAH2	Gene	0.0128654	1559	0.00144709	151	0.00481217	655	TRUE	TRUE
80835	TAS1R1	Gene	0.00773924	860	0.00613237	2668	0.00481922	656	FALSE	TRUE
2155	F7	Gene	0.0121099	1461	0.00143536	144	0.00482172	657	TRUE	TRUE
79134	TMEM185B	Gene	0.00581004	564	0.00387228	1350	0.00482229	658	FALSE	TRUE
150223	YDJC	Gene	0.0146983	1788	0.00188216	323	0.00482245	659	TRUE	TRUE
55771	PRR11	Gene	0.00568223	551	0.00382723	1324	0.00484049	660	FALSE	TRUE
6002	RGS12	Gene	0.00541138	507	0.00419963	1635	0.00484136	661	FALSE	TRUE
140710	SOGA1	Gene	0.0190653	2340	0.00115581	76	0.0048576	662	TRUE	TRUE
128864	C20orf144	Gene	0.00793084	886	0.00635095	2756	0.00486177	663	FALSE	TRUE
200350	FOXD4L1	Gene	0.0130139	1577	0.0111166	3931	0.00486285	664	FALSE	TRUE
130367	SGPP2	Gene	0.00891154	1027	0.00205459	403	0.00486397	665	TRUE	TRUE
139105	BEND2	Gene	0.0120778	1452	0.00416539	1606	0.0048731	666	FALSE	TRUE
64102	TNMD	Gene	0.00694227	738	0.00478777	2010	0.00487315	667	FALSE	TRUE
347732	CATSPER3	Gene	0.00551124	522	0.0026452	669	0.00487788	668	FALSE	TRUE
3904	LAIR2	Gene	0.00757751	835	0.00293534	821	0.00489223	669	FALSE	TRUE
259291	TAS2R45	Gene	0.00488473	434	0.00377439	1292	0.00490603	670	TRUE	TRUE
1628	DBP	Gene	0.0083422	955	0.00289239	801	0.004911	671	FALSE	TRUE
5002	SLC22A18	Gene	0.00707418	766	0.00271843	708	0.00491581	672	FALSE	TRUE
8498	RANBP3	Gene	0.00849726	974	0.00251497	600	0.00492076	673	FALSE	TRUE
56144	PCDHA4	Gene	0.00671354	697	0.003147	937	0.00492485	674	FALSE	TRUE
390431	OR4K2	Gene	0.00858393	988	0.00302085	877	0.00492916	675	FALSE	TRUE
1627	DBN1	Gene	0.0134287	1629	0.00236683	532	0.00493866	676	FALSE	TRUE
55709	KBTBD4	Gene	0.005815	568	0.00379309	1304	0.00494389	677	FALSE	TRUE
145741	C2CD4A	Gene	0.00605502	604	0.00368798	1238	0.00494531	678	FALSE	TRUE
362	AQP5	Gene	0.00462491	393	0.00718056	3043	0.00494581	679	TRUE	TRUE
10663	CXCR6	Gene	0.00512146	460	0.0160888	4640	0.00495179	680	TRUE	TRUE
100127983	C8orf88	Gene	0.0105672	1246	0.00204678	400	0.00495432	681	TRUE	TRUE
176	ACAN	Gene	0.00464911	399	0.00490436	2087	0.00496231	682	TRUE	TRUE
259293	TAS2R30	Gene	0.00505921	456	0.00368488	1232	0.0049763	683	TRUE	TRUE
10203	CALCRL	Gene	0.00544566	515	0.004774	2003	0.00497676	684	FALSE	TRUE
219959	OR1S1	Gene	0.00779011	868	0.00658878	2840	0.0049893	685	FALSE	TRUE
6566	SLC16A1	Gene	0.00676792	707	0.0033643	1039	0.00499721	686	FALSE	TRUE
56133	PCDHB2	Gene	0.00614908	623	0.0037091	1252	0.00500005	687	FALSE	TRUE
2784	GNB3	Gene	0.00702891	760	0.00251891	601	0.00500093	688	FALSE	TRUE
57700	FAM160B1	Gene	0.010406	1229	0.0478654	7220	0.00500314	689	FALSE	TRUE
4902	NRTN	Gene	0.00777716	864	0.00284776	771	0.00501107	690	FALSE	TRUE
23201	FAM168A	Gene	0.0151531	1855	0.00131287	115	0.00503127	691	TRUE	TRUE
60437	CDH26	Gene	0.00671795	701	0.00400835	1446	0.00503463	692	FALSE	TRUE
140456	ASB11	Gene	0.00319003	224	0.0151652	4541	0.00503524	693	TRUE	TRUE
26060	APPL1	Gene	0.00660819	684	0.0044474	1806	0.0050371	694	FALSE	TRUE
50509	COL5A3	Gene	0.00636322	649	0.00348221	1116	0.00504771	695	FALSE	TRUE
58189	WFDC1	Gene	0.00805651	898	0.00295963	835	0.00505522	696	FALSE	TRUE
219749	ZNF25	Gene	0.00604734	601	0.00385975	1343	0.00505625	697	FALSE	TRUE
7402	UTRN	Gene	0.00562756	544	0.00398167	1420	0.00505837	698	FALSE	TRUE
222950	NYAP1	Gene	0.00680778	717	0.00459159	1898	0.00505926	699	FALSE	TRUE
5650	KLK7	Gene	0.00810457	904	0.00290933	811	0.00506498	700	FALSE	TRUE
79842	ZBTB3	Gene	0.00614576	622	0.00389097	1359	0.00506649	701	FALSE	TRUE
149297	FAM78B	Gene	0.00596482	590	0.00393097	1386	0.00508024	702	FALSE	TRUE
56971	CEACAM19	Gene	0.00588026	573	0.00411569	1550	0.00508221	703	FALSE	TRUE
10226	PLIN3	Gene	0.00897821	1034	0.00178966	274	0.00508524	704	TRUE	TRUE
222584	FAM83B	Gene	0.00822713	932	0.00588443	2572	0.00508936	705	FALSE	TRUE
23154	NCDN	Gene	0.0122256	1477	0.00180311	280	0.00509977	706	TRUE	TRUE
55297	CCDC91	Gene	0.0144711	1751	0.00167185	236	0.00510142	707	TRUE	TRUE
5134	PDCD2	Gene	0.00705978	763	0.00277679	734	0.00510457	708	FALSE	TRUE
56156	TEX13B	Gene	0.00478723	417	0.032271	6237	0.00511962	709	TRUE	TRUE
4772	NFATC1	Gene	0.0110389	1292	0.00154628	194	0.0051264	710	TRUE	TRUE
55799	CACNA2D3	Gene	0.00885115	1015	0.00933248	3581	0.00513504	711	FALSE	TRUE
11313	LYPLA2	Gene	0.0153922	1883	0.0011413	72	0.00513904	712	TRUE	TRUE
57732	ZFYVE28	Gene	0.00639217	653	0.0038073	1316	0.00513972	713	FALSE	TRUE
256764	WDR72	Gene	0.00687888	727	0.003508	1130	0.0051484	714	FALSE	TRUE
91300	R3HDM4	Gene	0.0157713	1930	0.00135468	123	0.00515785	715	TRUE	TRUE
4148	MATN3	Gene	0.00689297	732	0.0103032	3779	0.00515923	716	FALSE	TRUE
1131	CHRM3	Gene	0.00597493	593	0.011967	4094	0.00516028	717	FALSE	TRUE
84700	MYO18B	Gene	0.0145937	1773	0.0031354	930	0.00516291	718	FALSE	TRUE
166336	PRICKLE2	Gene	0.00602376	598	0.00456508	1879	0.00516802	719	FALSE	TRUE
50862	RNF141	Gene	0.00701634	756	0.00315674	942	0.00517413	720	FALSE	TRUE
8499	PPFIA2	Gene	0.00729632	795	0.00374386	1271	0.00517765	721	FALSE	TRUE
286514	MAGEB18	Gene	0.00838856	959	0.00317199	952	0.00518081	722	FALSE	TRUE
5133	PDCD1	Gene	0.00590255	578	0.00458121	1891	0.0051846	723	FALSE	TRUE
124817	CNTD1	Gene	0.00733347	802	0.00289831	805	0.0051857	724	FALSE	TRUE
10371	SEMA3A	Gene	0.0067825	710	0.00682805	2934	0.00519082	725	FALSE	TRUE
151050	KANSL1L	Gene	0.0120795	1453	0.00195275	351	0.00519159	726	TRUE	TRUE
80731	THSD7B	Gene	0.00652793	670	0.00502492	2157	0.00519944	727	FALSE	TRUE
79575	ABHD8	Gene	0.00694763	741	0.00879331	3457	0.00520148	728	FALSE	TRUE
6354	CCL7	Gene	0.00606121	605	0.0103972	3800	0.0052032	729	FALSE	TRUE
11270	NRM	Gene	0.00693494	737	0.00356097	1164	0.00520696	730	FALSE	TRUE
5552	SRGN	Gene	0.00816884	918	0.00194006	346	0.00520875	731	TRUE	TRUE
83604	TMEM47	Gene	0.00599996	597	0.0038561	1340	0.00520876	732	FALSE	TRUE
79856	SNX22	Gene	0.00831591	948	0.00301135	871	0.00520978	733	FALSE	TRUE
653140	FAM228A	Gene	0.00742216	816	0.00337263	1049	0.00521087	734	FALSE	TRUE
190	NR0B1	Gene	0.00300748	198	0.0628205	7903	0.00521628	735	TRUE	TRUE
23424	TDRD7	Gene	0.006984	751	0.00510715	2203	0.00522671	736	FALSE	TRUE
9693	RAPGEF2	Gene	0.00544314	513	0.0103098	3781	0.00522885	737	FALSE	TRUE
284307	ZIK1	Gene	0.00634134	645	0.00411957	1557	0.00522909	738	FALSE	TRUE
58475	MS4A7	Gene	0.00903339	1042	0.00255849	621	0.00523352	739	FALSE	TRUE
57333	RCN3	Gene	0.0117782	1406	0.00211334	419	0.00523487	740	TRUE	TRUE
93377	OPALIN	Gene	0.0112413	1325	0.00202394	387	0.00523545	741	TRUE	TRUE
56934	CA10	Gene	0.00647498	664	0.0219678	5324	0.00524599	742	FALSE	TRUE
7464	CORO2A	Gene	0.00581289	566	0.00406664	1488	0.00524754	743	FALSE	TRUE
57523	NYNRIN	Gene	0.00901003	1039	0.00273991	717	0.00525089	744	FALSE	TRUE
57537	SORCS2	Gene	0.00664148	691	0.00387034	1349	0.00525225	745	FALSE	TRUE
157657	C8orf37	Gene	0.0267263	3227	0.00618946	2698	0.00526457	746	FALSE	TRUE
4685	NCAM2	Gene	0.00663422	687	0.0033761	1054	0.00526776	747	FALSE	TRUE
56851	EMC7	Gene	0.00716992	782	0.00359135	1191	0.00526938	748	FALSE	TRUE
4054	LTBP3	Gene	0.00823805	935	0.00310581	916	0.0052725	749	FALSE	TRUE
5378	PMS1	Gene	0.00738045	809	0.00322128	974	0.0052761	750	FALSE	TRUE
23418	CRB1	Gene	0.00583832	572	0.00491609	2094	0.00527629	751	FALSE	TRUE
9896	FIG4	Gene	0.00679273	714	0.00437549	1752	0.00527645	752	FALSE	TRUE
8372	HYAL3	Gene	0.0102076	1196	0.00163204	224	0.00527847	753	TRUE	TRUE
51299	NRN1	Gene	0.00621677	633	0.00432044	1718	0.00527899	754	FALSE	TRUE
79803	HPS6	Gene	0.0060934	609	0.00474146	1980	0.00527937	755	FALSE	TRUE
56999	ADAMTS9	Gene	0.00620254	629	0.00414367	1583	0.00528455	756	FALSE	TRUE
729533	FAM72A	Gene	0.00622214	635	0.00443652	1798	0.00528728	757	FALSE	TRUE
55763	EXOC1	Gene	0.0129399	1568	0.0017627	266	0.0052975	758	TRUE	TRUE
54503	ZDHHC13	Gene	0.0144563	1749	0.00135278	122	0.00529974	759	TRUE	TRUE
653423	SPAG11A	Gene	0.00506261	457	0.00423345	1664	0.00530411	760	TRUE	TRUE
80122	MAP3K19	Gene	0.0060774	606	0.0047043	1966	0.00530911	761	FALSE	TRUE
2038	EPB42	Gene	0.0062007	627	0.00389108	1360	0.00531112	762	FALSE	TRUE
10533	ATG7	Gene	0.0189163	2320	0.00148288	166	0.00531203	763	TRUE	TRUE
374786	EFCAB5	Gene	0.00636194	648	0.00405204	1479	0.00531595	764	FALSE	TRUE
6524	SLC5A2	Gene	0.0135741	1652	0.00198014	364	0.00532297	765	TRUE	TRUE
8688	KRT37	Gene	0.0059402	583	0.00425265	1677	0.00532419	766	FALSE	TRUE
30851	TAX1BP3	Gene	0.00622201	634	0.00464779	1937	0.00532832	767	FALSE	TRUE
64180	DPEP3	Gene	0.00458534	389	0.0360784	6509	0.00532855	768	TRUE	TRUE
114299	PALM2	Gene	0.0185965	2285	0.00111864	67	0.00532873	769	TRUE	TRUE
344657	LRRIQ4	Gene	0.00632365	644	0.00346968	1110	0.00532986	770	FALSE	TRUE
222255	ATXN7L1	Gene	0.00840564	963	0.00304368	885	0.00533517	771	FALSE	TRUE
2878	GPX3	Gene	0.00609466	611	0.00531082	2312	0.00534002	772	FALSE	TRUE
5790	PTPRCAP	Gene	0.00831467	947	0.00311402	920	0.0053454	773	FALSE	TRUE
57698	SHTN1	Gene	0.00646901	663	0.00409395	1523	0.00535507	774	FALSE	TRUE
80332	ADAM33	Gene	0.00614036	621	0.00503871	2168	0.00536481	775	FALSE	TRUE
116448	OLIG1	Gene	0.00595802	585	0.0043469	1738	0.00537497	776	FALSE	TRUE
85416	ZIC5	Gene	0.00695745	747	0.00401234	1450	0.00537968	777	FALSE	TRUE
26245	OR2M4	Gene	0.0120003	1441	0.00146408	157	0.00538294	778	TRUE	TRUE
84106	PRAM1	Gene	0.0107384	1262	0.0016018	214	0.00538757	779	TRUE	TRUE
90139	TSPAN18	Gene	0.00748087	826	0.00357793	1178	0.00538849	780	FALSE	TRUE
55327	LIN7C	Gene	0.0148122	1806	0.00372782	1258	0.00538925	781	FALSE	TRUE
390162	OR5M9	Gene	0.00619622	626	0.0137911	4368	0.00540119	782	FALSE	TRUE
3090	HIC1	Gene	0.00612031	617	0.00395236	1399	0.0054012	783	FALSE	TRUE
388564	TMEM238	Gene	0.0126466	1533	0.00220363	460	0.00540276	784	TRUE	TRUE
64211	LHX5	Gene	0.0090778	1049	0.00331146	1018	0.00540512	785	FALSE	TRUE
79097	TRIM48	Gene	0.00656045	676	0.00629029	2738	0.00540779	786	FALSE	TRUE
23164	MPRIP	Gene	0.0145004	1758	0.00153105	187	0.0054169	787	TRUE	TRUE
5669	PSG1	Gene	0.0142672	1736	0.00182012	291	0.00541822	788	TRUE	TRUE
340554	ZC3H12B	Gene	0.00813829	914	0.00334026	1028	0.00541851	789	FALSE	TRUE
284439	SLC25A42	Gene	0.00683291	720	0.00482233	2032	0.00542096	790	FALSE	TRUE
55504	TNFRSF19	Gene	0.00597288	591	0.00806199	3293	0.00543051	791	FALSE	TRUE
55805	LRP2BP	Gene	0.00822921	933	0.0032397	978	0.00543139	792	FALSE	TRUE
3927	LASP1	Gene	0.00780174	871	0.00262613	657	0.00543302	793	FALSE	TRUE
1742	DLG4	Gene	0.00644559	659	0.0041202	1558	0.00543773	794	FALSE	TRUE
56062	KLHL4	Gene	0.0295842	3461	0.0187235	4973	0.00544078	795	FALSE	TRUE
83953	FCAMR	Gene	0.00732084	799	0.00370646	1250	0.00544098	796	FALSE	TRUE
100130705	ATP6V1FNB	Gene	0.0103243	1212	0.00255362	618	0.00544139	797	FALSE	TRUE
112939	NACC1	Gene	0.0133649	1626	0.00183139	296	0.0054471	798	TRUE	TRUE
25790	CFAP45	Gene	0.0103569	1219	0.00256047	623	0.00544775	799	FALSE	TRUE
3687	ITGAX	Gene	0.006535	672	0.00411802	1553	0.00544799	800	FALSE	TRUE
140461	ASB8	Gene	0.00659107	679	0.00402153	1456	0.00545031	801	FALSE	TRUE
1282	COL4A1	Gene	0.0075705	834	0.00317523	954	0.00545394	802	FALSE	TRUE
80063	ATF7IP2	Gene	0.0139516	1696	0.00178556	272	0.00545628	803	TRUE	TRUE
9079	LDB2	Gene	0.0164448	2004	0.00118661	83	0.00546689	804	TRUE	TRUE
112703	FAM71E1	Gene	0.00664132	690	0.00428107	1694	0.00546703	805	FALSE	TRUE
92840	REEP6	Gene	0.0140735	1708	0.0015244	185	0.00546806	806	TRUE	TRUE
2813	GP2	Gene	0.00520838	479	0.0073792	3107	0.00547745	807	TRUE	TRUE
10278	EFS	Gene	0.00623091	637	0.00395456	1402	0.00547766	808	FALSE	TRUE
79890	RIN3	Gene	0.00788561	881	0.00286453	783	0.00548107	809	FALSE	TRUE
159371	SLC35G1	Gene	0.0286692	3376	0.000998845	52	0.00548549	810	TRUE	TRUE
90342	FER1L5	Gene	0.0146108	1775	0.00165679	232	0.00549654	811	TRUE	TRUE
132321	C4orf33	Gene	0.00638975	651	0.00425122	1676	0.00550431	812	FALSE	TRUE
84319	CMSS1	Gene	0.00772757	857	0.00328502	1000	0.00550799	813	FALSE	TRUE
28316	CDH20	Gene	0.00864694	994	0.00370062	1246	0.00551099	814	FALSE	TRUE
83541	FAM110A	Gene	0.0163256	1984	0.00155719	197	0.00551209	815	TRUE	TRUE
162394	SLFN5	Gene	0.021838	2678	0.000920365	46	0.00551225	816	TRUE	TRUE
3689	ITGB2	Gene	0.00557549	530	0.0082455	3329	0.00551257	817	FALSE	TRUE
9260	PDLIM7	Gene	0.00550401	520	0.00679389	2920	0.00551481	818	FALSE	TRUE
56259	CTNNBL1	Gene	0.0132299	1608	0.00147717	163	0.00552381	819	TRUE	TRUE
26003	GORASP2	Gene	0.0102224	1201	0.00244325	578	0.00552672	820	FALSE	TRUE
6949	TCOF1	Gene	0.0152778	1869	0.00175692	263	0.00553904	821	TRUE	TRUE
10194	TSHZ1	Gene	0.00643671	658	0.00443913	1802	0.00555435	822	FALSE	TRUE
200958	MUC20	Gene	0.00714713	780	0.00400354	1441	0.00556043	823	FALSE	TRUE
5737	PTGFR	Gene	0.00943171	1080	0.00232861	514	0.00556152	824	FALSE	TRUE
54963	UCKL1	Gene	0.00773391	859	0.00434161	1735	0.00556202	825	FALSE	TRUE
26150	RIBC2	Gene	0.011465	1356	0.0023268	513	0.00556469	826	FALSE	TRUE
140258	KRTAP13-1	Gene	0.00841292	964	0.00354946	1155	0.00556696	827	FALSE	TRUE
81855	SFXN3	Gene	0.00717832	783	0.00390365	1374	0.00557422	828	FALSE	TRUE
155185	AMZ1	Gene	0.0084229	965	0.00321423	970	0.00557863	829	FALSE	TRUE
126859	AXDND1	Gene	0.00709379	771	0.00401566	1453	0.00557999	830	FALSE	TRUE
219855	SLC37A2	Gene	0.00663854	689	0.00410558	1533	0.00558052	831	FALSE	TRUE
127933	UHMK1	Gene	0.00611049	614	0.00527857	2293	0.00558592	832	FALSE	TRUE
273	AMPH	Gene	0.00664279	692	0.00538163	2345	0.0055866	833	FALSE	TRUE
23080	AVL9	Gene	0.0127132	1541	0.00786114	3240	0.00559168	834	FALSE	TRUE
22861	NLRP1	Gene	0.005637	546	0.0200011	5114	0.0055971	835	FALSE	TRUE
28974	C19orf53	Gene	0.0067889	712	0.00445598	1813	0.00560334	836	FALSE	TRUE
219539	YPEL4	Gene	0.0102638	1205	0.00283346	759	0.00560709	837	FALSE	TRUE
7027	TFDP1	Gene	0.00861526	992	0.00298044	850	0.00560712	838	FALSE	TRUE
51060	TXNDC12	Gene	0.00963189	1102	0.00241363	549	0.00561124	839	FALSE	TRUE
136227	COL26A1	Gene	0.0117167	1388	0.00244227	576	0.00561704	840	FALSE	TRUE
51112	TRAPPC12	Gene	0.00762323	843	0.00478208	2007	0.00561705	841	FALSE	TRUE
55527	FEM1A	Gene	0.0365244	4096	0.000693831	23	0.00562325	842	TRUE	TRUE
4048	LTA4H	Gene	0.00709037	770	0.0040763	1500	0.00563652	843	FALSE	TRUE
3938	LCT	Gene	0.00575221	560	0.00497894	2133	0.00563683	844	FALSE	TRUE
51208	CLDN18	Gene	0.00861184	991	0.00325663	981	0.00563757	845	FALSE	TRUE
3918	LAMC2	Gene	0.0069823	750	0.00426627	1685	0.0056383	846	FALSE	TRUE
80323	CCDC68	Gene	0.00686931	725	0.00614327	2674	0.00564017	847	FALSE	TRUE
390265	OR10G7	Gene	0.0057687	563	0.0272385	5831	0.00564206	848	FALSE	TRUE
158326	FREM1	Gene	0.0883501	6790	0.000274685	3	0.00564273	849	TRUE	TRUE
285368	PRRT3	Gene	0.00825817	940	0.00356266	1165	0.00564619	850	FALSE	TRUE
353288	KRT26	Gene	0.0248624	2998	0.00124646	95	0.00564991	851	TRUE	TRUE
90665	TBL1Y	Gene	0.00560385	536	0.0128303	4232	0.00565095	852	FALSE	TRUE
196951	FAM227B	Gene	0.0101712	1192	0.00292586	817	0.00565526	853	FALSE	TRUE
64901	RANBP17	Gene	0.00876889	1008	0.0818682	8679	0.00565536	854	FALSE	TRUE
3535	IGL	Gene	0.00759363	837	0.00377417	1291	0.00566014	855	FALSE	TRUE
153733	CCDC112	Gene	0.00756274	832	0.00398866	1430	0.00566147	856	FALSE	TRUE
10598	AHSA1	Gene	0.0149026	1823	0.00191226	334	0.00566153	857	TRUE	TRUE
434	ASIP	Gene	0.00744077	818	0.0030628	889	0.00566347	858	FALSE	TRUE
54885	TBC1D8B	Gene	0.00686114	724	0.00432171	1720	0.00566576	859	FALSE	TRUE
166348	KBTBD12	Gene	0.00647861	665	0.0266362	5770	0.00566684	860	FALSE	TRUE
343413	FCRL6	Gene	0.00790715	885	0.00351645	1136	0.00566886	861	FALSE	TRUE
131566	DCBLD2	Gene	0.00654787	675	0.00582324	2543	0.00567638	862	FALSE	TRUE
653121	ZBTB8A	Gene	0.0147205	1793	0.00209207	414	0.00568213	863	TRUE	TRUE
29108	PYCARD	Gene	0.00702687	758	0.00412925	1567	0.00569499	864	FALSE	TRUE
9118	INA	Gene	0.0135379	1645	0.00218535	453	0.00569802	865	TRUE	TRUE
22795	NID2	Gene	0.00758293	836	0.00381064	1317	0.00569911	866	FALSE	TRUE
84674	CARD6	Gene	0.0148726	1815	0.00199817	376	0.00570326	867	TRUE	TRUE
4192	MDK	Gene	0.00620188	628	0.00693558	2967	0.00571212	868	FALSE	TRUE
63910	SLC17A9	Gene	0.00833476	953	0.00357398	1174	0.00571284	869	FALSE	TRUE
128218	TMEM125	Gene	0.0104264	1233	0.0030226	878	0.00571494	870	FALSE	TRUE
51232	CRIM1	Gene	0.00689983	733	0.00379677	1308	0.00571497	871	FALSE	TRUE
219870	OR10G9	Gene	0.00834147	954	0.00374359	1270	0.00572024	872	FALSE	TRUE
10513	APPBP2	Gene	0.00746492	822	0.00546928	2383	0.00572665	873	FALSE	TRUE
254786	OR6C3	Gene	0.00729587	794	0.0108624	3886	0.00573083	874	FALSE	TRUE
51535	PPHLN1	Gene	0.00745801	821	0.0040698	1492	0.00573208	875	FALSE	TRUE
54739	XAF1	Gene	0.00761626	841	0.00531486	2314	0.00573474	876	FALSE	TRUE
116154	PHACTR3	Gene	0.00688097	728	0.00481205	2025	0.00573516	877	FALSE	TRUE
2204	FCAR	Gene	0.00820356	926	0.00344084	1090	0.00573915	878	FALSE	TRUE
339210	C17orf67	Gene	0.00701513	755	0.00440185	1769	0.00574155	879	FALSE	TRUE
84245	MRI1	Gene	0.00902925	1041	0.00419772	1633	0.00574579	880	FALSE	TRUE
136259	KLF14	Gene	0.0105	1237	0.00214598	427	0.00575397	881	TRUE	TRUE
4801	NFYB	Gene	0.0110937	1304	0.00184428	307	0.00575804	882	TRUE	TRUE
6440	SFTPC	Gene	0.00707512	767	0.00540865	2356	0.00575958	883	FALSE	TRUE
50619	DEF6	Gene	0.00649483	667	0.00521672	2256	0.00576191	884	FALSE	TRUE
115353	LRRC42	Gene	0.0169124	2057	0.00183178	297	0.00577263	885	TRUE	TRUE
80070	ADAMTS20	Gene	0.00562066	541	0.00580841	2537	0.005776	886	FALSE	TRUE
128486	FITM2	Gene	0.0154287	1886	0.0022232	473	0.0057765	887	TRUE	TRUE
1559	CYP2C9	Gene	0.016207	1973	0.00327087	991	0.00578154	888	FALSE	TRUE
51280	GOLM1	Gene	0.00745777	820	0.00395171	1397	0.00578502	889	FALSE	TRUE
7711	ZNF155	Gene	0.008558	983	0.097217	9231	0.00578912	890	FALSE	TRUE
407	ARR3	Gene	0.00932805	1071	0.00303525	881	0.00579958	891	FALSE	TRUE
1102	RCBTB2	Gene	0.00739983	813	0.00413158	1571	0.00580174	892	FALSE	TRUE
5339	PLEC	Gene	0.0130647	1584	0.00155433	196	0.00580434	893	TRUE	TRUE
408263	FNDC9	Gene	0.0127564	1545	0.00228988	499	0.00580636	894	FALSE	TRUE
54841	BIVM	Gene	0.0100291	1168	0.0153377	4556	0.00580698	895	FALSE	TRUE
386684	KRTAP12-4	Gene	0.00796471	889	0.00381961	1321	0.00580792	896	FALSE	TRUE
4636	MYL5	Gene	0.0143535	1741	0.00236879	533	0.00581403	897	FALSE	TRUE
51455	REV1	Gene	0.0177375	2159	0.00152581	186	0.00581528	898	TRUE	TRUE
4990	SIX6	Gene	0.0076002	838	0.010884	3890	0.00583286	899	FALSE	TRUE
127	ADH4	Gene	0.0124911	1509	0.00156908	202	0.0058337	900	TRUE	TRUE
129446	XIRP2	Gene	0.00998336	1159	0.00251971	602	0.00583582	901	FALSE	TRUE
100499483	CCDC180	Gene	0.00870588	1003	0.00354522	1153	0.00584109	902	FALSE	TRUE
23096	IQSEC2	Gene	0.0081658	916	0.00591903	2582	0.00584189	903	FALSE	TRUE
10627	MYL12A	Gene	0.0151514	1854	0.0015738	207	0.0058449	904	TRUE	TRUE
84871	AGBL4	Gene	0.0242505	2919	0.00137681	131	0.00584781	905	TRUE	TRUE
2875	GPT	Gene	0.0100915	1179	0.00306532	892	0.00585446	906	FALSE	TRUE
22821	RASA3	Gene	0.0128817	1561	0.0024173	555	0.00585506	907	FALSE	TRUE
284001	CCDC57	Gene	0.00695379	743	0.00395276	1400	0.00585855	908	FALSE	TRUE
7789	ZXDA	Gene	0.00767759	850	0.00398986	1432	0.00586103	909	FALSE	TRUE
79007	DBNDD1	Gene	0.00691442	734	0.00480275	2021	0.00586115	910	FALSE	TRUE
59345	GNB4	Gene	0.0096621	1107	0.00338983	1058	0.00586487	911	FALSE	TRUE
3594	IL12RB1	Gene	0.00702829	759	0.00481008	2024	0.00586935	912	FALSE	TRUE
57644	MYH7B	Gene	0.0152016	1862	0.00208297	413	0.00587188	913	TRUE	TRUE
5089	PBX2	Gene	0.0143907	1747	0.00205526	404	0.00587607	914	TRUE	TRUE
2298	FOXD4	Gene	0.00602697	599	0.0196047	5067	0.00588202	915	FALSE	TRUE
9679	FAM53B	Gene	0.0160354	1958	0.00215895	438	0.0058841	916	TRUE	TRUE
84302	TMEM246	Gene	0.00736958	808	0.00394968	1396	0.00588492	917	FALSE	TRUE
23387	SIK3	Gene	0.0083914	960	0.00408005	1504	0.00588744	918	FALSE	TRUE
83538	TTC25	Gene	0.0120798	1454	0.0025466	612	0.00589161	919	FALSE	TRUE
140873	C20orf173	Gene	0.00832098	951	0.00319536	963	0.00590202	920	FALSE	TRUE
389730	SPATA31A6	Gene	0.00455008	384	0.134852	10260	0.00590437	921	TRUE	TRUE
84063	KIRREL2	Gene	0.0151815	1859	0.00248185	588	0.00590509	922	FALSE	TRUE
5129	CDK18	Gene	0.00710577	773	0.00514402	2215	0.00590712	923	FALSE	TRUE
7064	THOP1	Gene	0.0141223	1715	0.00178205	270	0.00591027	924	TRUE	TRUE
80263	TRIM45	Gene	0.0119455	1435	0.00206509	408	0.00591387	925	TRUE	TRUE
558	AXL	Gene	0.00688672	729	0.00433679	1729	0.00591506	926	FALSE	TRUE
56850	GRIPAP1	Gene	0.0165006	2012	0.00181877	288	0.00591949	927	TRUE	TRUE
3891	KRT85	Gene	0.00894198	1030	0.0031609	946	0.00592805	928	FALSE	TRUE
4580	MTX1	Gene	0.0152121	1864	0.00160728	216	0.00593216	929	TRUE	TRUE
7348	UPK1B	Gene	0.0102905	1209	0.00321271	969	0.00593688	930	FALSE	TRUE
10024	TROAP	Gene	0.00927151	1062	0.00292986	818	0.00594952	931	FALSE	TRUE
343263	MYBPHL	Gene	0.00954968	1094	0.00329318	1007	0.00595034	932	FALSE	TRUE
11264	PXMP4	Gene	0.0079692	890	0.00510838	2204	0.00595113	933	FALSE	TRUE
162966	ZNF600	Gene	0.0123913	1499	0.00508448	2190	0.00595115	934	FALSE	TRUE
23130	ATG2A	Gene	0.0178687	2178	0.00133169	120	0.00595222	935	TRUE	TRUE
116461	TSEN15	Gene	0.0115757	1371	0.00517483	2234	0.00596494	936	FALSE	TRUE
134111	UBE2QL1	Gene	0.0076399	847	0.0044911	1833	0.00597391	937	FALSE	TRUE
3167	HMX2	Gene	0.0114427	1354	0.00288283	795	0.00597923	938	FALSE	TRUE
80352	RNF39	Gene	0.00746669	825	0.00436398	1746	0.00598443	939	FALSE	TRUE
799	CALCR	Gene	0.00660445	683	0.00590613	2578	0.00598541	940	FALSE	TRUE
56132	PCDHB3	Gene	0.00771245	854	0.00431476	1714	0.00598674	941	FALSE	TRUE
161394	SAMD15	Gene	0.00823463	934	0.00379026	1303	0.00598996	942	FALSE	TRUE
388730	TMEM81	Gene	0.0121687	1469	0.00224608	480	0.00599855	943	TRUE	TRUE
2638	GC	Gene	0.0076309	846	0.00584328	2552	0.00600078	944	FALSE	TRUE
55127	HEATR1	Gene	0.00813144	910	0.00379521	1305	0.00600151	945	FALSE	TRUE
1173	AP2M1	Gene	0.00844597	969	0.00393095	1385	0.00601027	946	FALSE	TRUE
353133	LCE1C	Gene	0.00864512	993	0.00358514	1182	0.00601037	947	FALSE	TRUE
6554	SLC10A1	Gene	0.0149404	1830	0.00202749	390	0.00601222	948	TRUE	TRUE
338692	ANKRD13D	Gene	0.00607998	607	0.00593735	2591	0.00601625	949	FALSE	TRUE
9440	MED17	Gene	0.0119293	1434	0.00202861	392	0.00601686	950	TRUE	TRUE
91544	UBXN11	Gene	0.0167019	2029	0.00158557	210	0.00602213	951	TRUE	TRUE
7544	ZFY	Gene	0.00843143	967	0.00335676	1034	0.00603222	952	FALSE	TRUE
1007	CDH9	Gene	0.00645432	661	0.0064791	2805	0.00603391	953	FALSE	TRUE
2786	GNG4	Gene	0.00790368	884	0.00476227	1995	0.00603748	954	FALSE	TRUE
286749	STON1-GTF2A1L	Gene	0.00879198	1009	0.00358899	1189	0.0060399	955	FALSE	TRUE
117531	TMC1	Gene	0.0186934	2295	0.00811492	3303	0.00605109	956	FALSE	TRUE
54982	CLN6	Gene	0.019381	2372	0.00232914	515	0.00605187	957	FALSE	TRUE
84933	C8orf76	Gene	0.011091	1303	0.00858575	3401	0.00605931	958	FALSE	TRUE
3040	HBA2	Gene	0.00748191	827	0.00436142	1744	0.00605947	959	FALSE	TRUE
64581	CLEC7A	Gene	0.0064468	660	0.00441505	1778	0.00606165	960	FALSE	TRUE
6699	SPRR1B	Gene	0.011276	1331	0.00250404	599	0.00606344	961	FALSE	TRUE
55617	TASP1	Gene	0.0112989	1334	0.00243643	572	0.00606664	962	FALSE	TRUE
9911	TMCC2	Gene	0.0111118	1311	0.00303615	883	0.00607949	963	FALSE	TRUE
1353	COX11	Gene	0.00345272	264	0.0698465	8202	0.00608029	964	TRUE	TRUE
239	ALOX12	Gene	0.00494118	441	0.0113875	3985	0.00608683	965	TRUE	TRUE
161247	FITM1	Gene	0.0192272	2353	0.00111879	68	0.00608847	966	TRUE	TRUE
144811	LACC1	Gene	0.00721443	786	0.00527606	2292	0.00609368	967	FALSE	TRUE
116179	TGM7	Gene	0.00743508	817	0.00474639	1985	0.00609502	968	FALSE	TRUE
89970	RSPRY1	Gene	0.0103746	1225	0.0729222	8341	0.00609511	969	FALSE	TRUE
29930	PCDHB1	Gene	0.00815112	915	0.00413499	1574	0.00609815	970	FALSE	TRUE
503497	MS4A13	Gene	0.007234	789	0.0353521	6458	0.00610126	971	FALSE	TRUE
10495	ENOX2	Gene	0.0122367	1479	0.00285444	775	0.00610172	972	FALSE	TRUE
594855	CPLX3	Gene	0.0120972	1456	0.00470615	1968	0.00610996	973	FALSE	TRUE
399671	HEATR4	Gene	0.00736307	806	0.00449806	1835	0.00612232	974	FALSE	TRUE
54785	BORCS6	Gene	0.0149173	1826	0.0024331	570	0.00612326	975	FALSE	TRUE
53407	STX18	Gene	0.00805655	899	0.00476353	1998	0.00612788	976	FALSE	TRUE
307	ANXA4	Gene	0.00730921	796	0.00458323	1893	0.00613041	977	FALSE	TRUE
80270	HSD3B7	Gene	0.0149468	1832	0.00171698	251	0.006132	978	TRUE	TRUE
1823	DSC1	Gene	0.0113435	1342	0.00209537	415	0.00613264	980	TRUE	FALSE
200424	TET3	Gene	0.00269688	168	0.125616	10037	0.00621495	991	TRUE	FALSE
1009	CDH11	Gene	0.0133224	1619	0.00190698	332	0.00621554	992	TRUE	FALSE
85409	NKD2	Gene	0.0186315	2287	0.00191775	338	0.00622263	994	TRUE	FALSE
57718	PPP4R4	Gene	0.0226054	2750	0.00131056	114	0.00623132	996	TRUE	FALSE
22994	CEP131	Gene	0.0306007	3561	0.00105824	59	0.00624901	999	TRUE	FALSE
90737	PAGE5	Gene	0.0149055	1825	0.0017324	255	0.00625041	1001	TRUE	FALSE
79038	ZFYVE21	Gene	0.016681	2028	0.00176205	265	0.00628118	1011	TRUE	FALSE
9973	CCS	Gene	0.0195545	2392	0.00153854	190	0.00629649	1017	TRUE	FALSE
4130	MAP1A	Gene	0.024102	2907	0.00129734	108	0.00630667	1019	TRUE	FALSE
60685	ZFAND3	Gene	0.0180064	2201	0.00181174	286	0.00634015	1025	TRUE	FALSE
283989	TSEN54	Gene	0.0257026	3095	0.00138363	134	0.00634326	1026	TRUE	FALSE
494143	CHAC2	Gene	0.0171562	2087	0.00130246	110	0.0063784	1034	TRUE	FALSE
391109	OR10K1	Gene	0.0050628	458	0.0444927	7038	0.00641378	1039	TRUE	FALSE
23145	SSPO	Gene	0.0178576	2177	0.00224783	482	0.0064331	1042	TRUE	FALSE
55728	N4BP2	Gene	0.0180995	2214	0.0020294	393	0.00646443	1055	TRUE	FALSE
58531	PRM3	Gene	0.00500147	452	0.0157315	4593	0.00658121	1089	TRUE	FALSE
2286	FKBP2	Gene	0.0175777	2142	0.00221692	470	0.00664642	1107	TRUE	FALSE
28231	SLCO4A1	Gene	0.0201069	2469	0.00214908	430	0.00667111	1111	TRUE	FALSE
114904	C1QTNF6	Gene	0.0196241	2398	0.00168323	240	0.00668631	1114	TRUE	FALSE
200010	SLC5A9	Gene	0.0269615	3244	0.00097829	50	0.00669243	1116	TRUE	FALSE
54925	ZSCAN32	Gene	0.015216	1865	0.00225633	485	0.00669303	1117	TRUE	FALSE
155061	ZNF746	Gene	0.020557	2525	0.00184424	306	0.00670588	1122	TRUE	FALSE
26165	SPATA31A7	Gene	0.00450098	375	0.0266047	5766	0.00676303	1136	TRUE	FALSE
63941	NECAB3	Gene	0.0219106	2687	0.00155783	198	0.00678831	1141	TRUE	FALSE
6173	RPL36A	Gene	0.00463202	394	0.0194224	5048	0.00679312	1143	TRUE	FALSE
79797	ZNF408	Gene	0.0185661	2278	0.00224611	481	0.0068163	1149	TRUE	FALSE
55650	PIGV	Gene	0.0218429	2680	0.00145632	154	0.00682539	1155	TRUE	FALSE
126374	WTIP	Gene	0.0235689	2845	0.00167363	237	0.0068509	1164	TRUE	FALSE
51148	CERCAM	Gene	0.0200829	2466	0.00180111	278	0.00686122	1168	TRUE	FALSE
57157	PHTF2	Gene	0.0217818	2673	0.0020559	405	0.00698545	1192	TRUE	FALSE
2978	GUCA1A	Gene	0.0239674	2890	0.00194504	348	0.0069997	1196	TRUE	FALSE
55066	PDPR	Gene	0.0174793	2135	0.00178361	271	0.00706618	1211	TRUE	FALSE
79894	ZNF672	Gene	0.0220868	2704	0.00214423	426	0.00707693	1214	TRUE	FALSE
339122	RAB43	Gene	0.0247892	2984	0.00136374	128	0.0070951	1222	TRUE	FALSE
4139	MARK1	Gene	0.0199681	2442	0.00190553	329	0.00711331	1227	TRUE	FALSE
27229	TUBGCP4	Gene	0.03123	3615	0.00141985	141	0.007134	1231	TRUE	FALSE
10272	FSTL3	Gene	0.0173436	2109	0.0022195	471	0.00717756	1241	TRUE	FALSE
51726	DNAJB11	Gene	0.0221265	2707	0.00195329	352	0.00730538	1278	TRUE	FALSE
89870	TRIM15	Gene	0.0235114	2835	0.00167942	239	0.00731507	1279	TRUE	FALSE
5830	PEX5	Gene	0.0242435	2917	0.00164476	230	0.00734986	1286	TRUE	FALSE
285268	ZNF621	Gene	0.024057	2897	0.00181053	284	0.00736084	1292	TRUE	FALSE
51608	GET4	Gene	0.0169775	2065	0.00177931	269	0.0073728	1295	TRUE	FALSE
9191	DEDD	Gene	0.0238257	2876	0.00188281	324	0.00740033	1300	TRUE	FALSE
339229	OXLD1	Gene	0.0229848	2786	0.00208048	411	0.00742625	1306	TRUE	FALSE
27238	GPKOW	Gene	0.0282032	3336	0.0015868	211	0.0075143	1328	TRUE	FALSE
23277	CLUH	Gene	0.0259155	3122	0.00201851	383	0.00755003	1336	TRUE	FALSE
58473	PLEKHB1	Gene	0.0245254	2960	0.00173778	258	0.00765237	1356	TRUE	FALSE
124565	SLC38A10	Gene	0.0251324	3041	0.00164449	229	0.00766797	1360	TRUE	FALSE
140612	ZFP28	Gene	0.0261584	3167	0.0018375	301	0.00770819	1375	TRUE	FALSE
1270	CNTF	Gene	0.00489799	435	0.026529	5756	0.00772186	1380	TRUE	FALSE
23625	FAM89B	Gene	0.0265809	3210	0.00196384	358	0.00785843	1417	TRUE	FALSE
381	ARF5	Gene	0.0290382	3413	0.00152346	183	0.00788029	1423	TRUE	FALSE
391194	OR2M2	Gene	0.00523898	482	0.0689649	8162	0.00795586	1437	TRUE	FALSE
115749	C12orf56	Gene	0.0260634	3152	0.00179455	277	0.00795927	1438	TRUE	FALSE
79042	TSEN34	Gene	0.0272712	3275	0.00171159	247	0.00797315	1442	TRUE	FALSE
10906	TRAFD1	Gene	0.0266584	3221	0.00204943	401	0.00798187	1446	TRUE	FALSE
1968	EIF2S3	Gene	0.034214	3900	0.00152424	184	0.00805657	1461	TRUE	FALSE
51421	AMOTL2	Gene	0.0265995	3213	0.00172056	253	0.00806014	1463	TRUE	FALSE
9986	RCE1	Gene	0.0230377	2793	0.00218066	450	0.00807395	1466	TRUE	FALSE
441452	SPATA31C1	Gene	0.00476269	415	0.116473	9796	0.00812863	1484	TRUE	FALSE
55290	BRF2	Gene	0.0300435	3513	0.00144265	148	0.00816381	1492	TRUE	FALSE
9775	EIF4A3	Gene	0.00468942	404	0.0647967	8008	0.00816509	1493	TRUE	FALSE
101928108	LY6L	Gene	0.0257184	3099	0.0016594	233	0.00818385	1496	TRUE	FALSE
494551	WEE2	Gene	0.00492223	439	0.024328	5532	0.00824346	1517	TRUE	FALSE
2819	GPD1	Gene	0.0429213	4554	0.000801435	29	0.00828166	1529	TRUE	FALSE
57062	DDX24	Gene	0.033624	3843	0.00145334	153	0.00830605	1534	TRUE	FALSE
10761	PLAC1	Gene	0.0594988	5538	0.00176352	267	0.00836033	1551	TRUE	FALSE
8905	AP1S2	Gene	0.029634	3467	0.00150473	176	0.00844351	1561	TRUE	FALSE
2035	EPB41	Gene	0.0279131	3314	0.00185162	311	0.00845635	1567	TRUE	FALSE
9236	CCPG1	Gene	0.0302192	3524	0.0020972	417	0.00852915	1576	TRUE	FALSE
79269	DCAF10	Gene	0.0260051	3137	0.00184287	305	0.00856344	1582	TRUE	FALSE
254359	ZDHHC24	Gene	0.0248793	3000	0.0022123	465	0.00861188	1596	TRUE	FALSE
5565	PRKAB2	Gene	0.0263865	3189	0.00197944	362	0.00861449	1598	TRUE	FALSE
115123	2020-03-03	Gene	0.033993	3884	0.00170741	245	0.00869021	1614	TRUE	FALSE
53822	FXYD7	Gene	0.0473652	4860	0.0011508	73	0.00869346	1616	TRUE	FALSE
9685	CLINT1	Gene	0.0324755	3735	0.00161547	218	0.00870513	1618	TRUE	FALSE
2197	FAU	Gene	0.0331142	3793	0.00188637	325	0.00872161	1620	TRUE	FALSE
5412	UBL3	Gene	0.0313642	3629	0.00202062	384	0.00879428	1634	TRUE	FALSE
80820	EEPD1	Gene	0.0244846	2951	0.00220532	462	0.00881252	1639	TRUE	FALSE
7327	UBE2G2	Gene	0.0337965	3863	0.00154619	192	0.0088699	1651	TRUE	FALSE
79913	ACTR5	Gene	0.0296585	3472	0.00219559	455	0.0089158	1662	TRUE	FALSE
26289	AK5	Gene	0.0308448	3577	0.0012821	99	0.00891845	1663	TRUE	FALSE
79572	ATP13A3	Gene	0.0352493	3992	0.00150277	172	0.00897279	1675	TRUE	FALSE
283514	SIAH3	Gene	0.00456835	386	0.133486	10232	0.00898992	1680	TRUE	FALSE
85459	CEP295	Gene	0.0405228	4383	0.00136195	127	0.00911057	1705	TRUE	FALSE
7472	WNT2	Gene	0.0464639	4810	0.00166123	235	0.00922834	1725	TRUE	FALSE
79912	PYROXD1	Gene	0.0354891	4015	0.00196349	357	0.00924423	1730	TRUE	FALSE
26576	SRPK3	Gene	0.0395431	4321	0.00192444	342	0.00928116	1737	TRUE	FALSE
10667	FARS2	Gene	0.0314404	3643	0.00150402	174	0.00932338	1743	TRUE	FALSE
6621	SNAPC4	Gene	0.0361997	4074	0.0018888	326	0.00939455	1762	TRUE	FALSE
5519	PPP2R1B	Gene	0.0399111	4343	0.00162632	223	0.00945	1773	TRUE	FALSE
2872	MKNK2	Gene	0.0316127	3660	0.002182	452	0.00945697	1775	TRUE	FALSE
9159	PCSK7	Gene	0.0283167	3345	0.00219752	458	0.00955404	1801	TRUE	FALSE
84656	GLYR1	Gene	0.0522007	5152	0.00139707	138	0.00960557	1815	TRUE	FALSE
957	ENTPD5	Gene	0.00470181	405	0.0972378	9233	0.00964218	1824	TRUE	FALSE
9101	USP8	Gene	0.0432812	4580	0.00157167	206	0.00968653	1834	TRUE	FALSE
101928601	MEI4	Gene	0.00440685	354	0.100461	9334	0.0096976	1839	TRUE	FALSE
1937	EEF1G	Gene	0.0446619	4690	0.0012887	104	0.00970119	1840	TRUE	FALSE
9463	PICK1	Gene	0.0392789	4300	0.00173158	254	0.00973167	1847	TRUE	FALSE
166793	ZBTB49	Gene	0.0441646	4644	0.00185946	316	0.00976944	1861	TRUE	FALSE
400831	C20orf202	Gene	0.0441672	4646	0.00185943	315	0.00977023	1862	TRUE	FALSE
126119	JOSD2	Gene	0.0353002	3995	0.00175221	261	0.00989225	1888	TRUE	FALSE
25807	RHBDD3	Gene	0.0369313	4126	0.00203026	394	0.00995661	1901	TRUE	FALSE
23331	TTC28	Gene	0.0462249	4800	0.00183024	295	0.0099962	1909	TRUE	FALSE
8760	CDS2	Gene	0.0346508	3940	0.0019161	337	0.0100088	1911	TRUE	FALSE
149986	LSM14B	Gene	0.041565	4473	0.00198039	365	0.0100597	1922	TRUE	FALSE
92736	OTOP2	Gene	0.0309298	3583	0.00222581	474	0.0100737	1928	TRUE	FALSE
10724	OGA	Gene	0.026287	3180	0.00218023	449	0.0101911	1948	TRUE	FALSE
51236	HGH1	Gene	0.036664	4105	0.00182468	292	0.0102327	1961	TRUE	FALSE
284723	SLC25A34	Gene	0.0341884	3897	0.00194935	350	0.0102345	1962	TRUE	FALSE
23408	SIRT5	Gene	0.0443947	4670	0.00142298	142	0.0102471	1968	TRUE	FALSE
23384	SPECC1L	Gene	0.0406517	4397	0.00180175	279	0.0102714	1975	TRUE	FALSE
1122	CHML	Gene	0.0379224	4202	0.00213391	423	0.0103083	1985	TRUE	FALSE
220042	DDIAS	Gene	0.0517184	5125	0.00106192	62	0.0103742	2005	TRUE	FALSE
55795	PCID2	Gene	0.0502006	5048	0.00176672	268	0.0103784	2006	TRUE	FALSE
7552	ZNF711	Gene	0.0554129	5330	0.00137997	132	0.010393	2009	TRUE	FALSE
105369243	LOC105369243	Gene	0.037477	4169	0.00150212	171	0.0106586	2075	TRUE	FALSE
22806	IKZF3	Gene	0.0453456	4747	0.00148008	165	0.0106591	2076	TRUE	FALSE
387032	ZKSCAN4	Gene	0.0433277	4587	0.00209574	416	0.0107191	2093	TRUE	FALSE
80255	SLC35F5	Gene	0.0566342	5387	0.00157111	204	0.0107214	2094	TRUE	FALSE
4201	MEA1	Gene	0.0474785	4867	0.00186305	318	0.0107384	2097	TRUE	FALSE
158234	TRMT10B	Gene	0.0410807	4428	0.00213031	422	0.0107496	2101	TRUE	FALSE
727905	SPATA31A5	Gene	0.00463977	397	0.193641	11430	0.0110137	2161	TRUE	FALSE
2842	GPR19	Gene	0.044499	4678	0.00221511	468	0.0110736	2171	TRUE	FALSE
266812	NAP1L5	Gene	0.0487944	4956	0.00171534	250	0.0110765	2173	TRUE	FALSE
27005	USP21	Gene	0.0502914	5051	0.00145769	155	0.0111088	2181	TRUE	FALSE
51619	UBE2D4	Gene	0.04469	4694	0.00144649	149	0.0112205	2208	TRUE	FALSE
254065	BRWD3	Gene	0.0590864	5512	0.00151567	179	0.0112894	2223	TRUE	FALSE
353345	GPR141	Gene	0.0464916	4812	0.00215409	433	0.0113757	2236	TRUE	FALSE
4056	LTC4S	Gene	0.0443444	4665	0.00190576	330	0.0114238	2247	TRUE	FALSE
5886	RAD23A	Gene	0.0588846	5506	0.00159833	212	0.0114273	2248	TRUE	FALSE
2653	GCSH	Gene	0.0477769	4891	0.00204512	399	0.0115872	2288	TRUE	FALSE
9019	MPZL1	Gene	0.0411433	4436	0.00216778	444	0.0116049	2290	TRUE	FALSE
6627	SNRPA1	Gene	0.0514823	5113	0.00157023	203	0.0116219	2297	TRUE	FALSE
5226	PGD	Gene	0.0416213	4476	0.00221584	469	0.0118242	2340	TRUE	FALSE
84803	GPAT3	Gene	0.041076	4427	0.00203993	397	0.0122343	2417	TRUE	FALSE
22984	PDCD11	Gene	0.0498141	5024	0.00168523	242	0.0124171	2444	TRUE	FALSE
79701	OGFOD3	Gene	0.0457581	4766	0.00215829	436	0.0127438	2506	TRUE	FALSE
55093	WDYHV1	Gene	0.0476491	4881	0.00217519	448	0.0129349	2552	TRUE	FALSE
79369	B3GNT4	Gene	0.0441367	4641	0.00200495	381	0.0130544	2579	TRUE	FALSE
10287	RGS19	Gene	0.0465226	4814	0.00219851	459	0.0130633	2581	TRUE	FALSE
441282	AKR1B15	Gene	0.0639793	5769	0.00146689	159	0.0130876	2586	TRUE	FALSE
11016	ATF7	Gene	0.0572738	5417	0.00206011	407	0.0131206	2598	TRUE	FALSE
54875	CNTLN	Gene	0.0621395	5677	0.00219748	457	0.0134595	2651	TRUE	FALSE
65110	UPF3A	Gene	0.0602174	5564	0.0015621	200	0.0136665	2687	TRUE	FALSE
284427	SLC25A41	Gene	0.0506901	5073	0.00185349	312	0.0137018	2698	TRUE	FALSE
63895	PIEZO2	Gene	0.126099	7977	0.00057997	12	0.0137642	2707	TRUE	FALSE
51002	TPRKB	Gene	0.0687099	5981	0.00194596	349	0.014255	2785	TRUE	FALSE
2957	GTF2A1	Gene	0.064833	5802	0.00170008	244	0.0142714	2788	TRUE	FALSE
55905	RNF114	Gene	0.0684347	5972	0.00196882	361	0.0143686	2805	TRUE	FALSE
56950	SMYD2	Gene	0.0693953	6016	0.00191524	336	0.0143828	2807	TRUE	FALSE
56478	EIF4ENIF1	Gene	0.0556709	5342	0.00221456	466	0.0146452	2856	TRUE	FALSE
91433	RCCD1	Gene	0.0636625	5754	0.00198792	368	0.0148026	2880	TRUE	FALSE
23270	TSPYL4	Gene	0.069515	6021	0.00227264	489	0.0149893	2906	TRUE	FALSE
171568	POLR3H	Gene	0.066976	5903	0.00200056	378	0.0157963	3056	TRUE	FALSE
23536	ADAT1	Gene	0.0731011	6178	0.00191891	340	0.0165186	3181	TRUE	FALSE
57649	PHF12	Gene	0.0691133	5999	0.00216349	441	0.0166828	3211	TRUE	FALSE
7257	TSNAX	Gene	0.0737574	6211	0.00202147	386	0.0167758	3223	TRUE	FALSE
100885850	PTGES3L-AARSD1	Gene	0.0864869	6712	0.0015742	208	0.0167824	3225	TRUE	FALSE
51667	NUB1	Gene	0.0824755	6560	0.00183547	299	0.016852	3236	TRUE	FALSE
5218	CDK14	Gene	0.0798924	6452	0.00199182	373	0.0171218	3287	TRUE	FALSE
6559	SLC12A3	Gene	0.104123	7303	0.00189455	327	0.0173558	3317	TRUE	FALSE
9329	GTF3C4	Gene	0.0994577	7169	0.00135666	124	0.0187354	3545	TRUE	FALSE
9841	ZBTB24	Gene	0.0782186	6393	0.00216145	439	0.0190955	3603	TRUE	FALSE
285601	GPR150	Gene	0.106563	7364	0.00225505	484	0.0214617	3911	TRUE	FALSE
51585	PCF11	Gene	0.113185	7586	0.0015224	181	0.0215033	3917	TRUE	FALSE
23552	CDK20	Gene	0.108511	7439	0.00217222	446	0.0215536	3924	TRUE	FALSE
23163	GGA3	Gene	0.10203	7246	0.0022534	483	0.0235991	4177	TRUE	FALSE
661	POLR3D	Gene	0.118618	7748	0.00198004	363	0.0257874	4423	TRUE	FALSE
4986	OPRK1	Gene	0.166884	8990	0.00212735	421	0.0311466	4995	TRUE	FALSE
192666	KRT24	Gene	0.180611	9306	0.00171742	252	0.0314905	5022	TRUE	FALSE
83876	MRO	Gene	0.174751	9180	0.00220722	463	0.0316681	5046	TRUE	FALSE
79101	TAF1D	Gene	0.188626	9492	0.00200986	382	0.0346741	5292	TRUE	FALSE
4887	NPY2R	Gene	0.340904	12196	0.000629916	17	0.050225	6350	TRUE	FALSE
6006	RHCE	Gene	0.419513	13262	0.00147788	164	0.0761408	7583	TRUE	FALSE
54069	MIS18A	Gene	0.411454	13157	0.00191798	339	0.0772974	7623	TRUE	FALSE
60675	PROK2	Gene	0.657626	16099	0.00105543	58	0.148433	9797	TRUE	FALSE

## Sheet: MolecularFunction
Node	Node_Name	Node_Type	P-value Space v Ground - Ground v Basal	Rank by type Space v Ground - Ground v Basal	P-value Space v Basal - Ground v Basal	Rank by type Space v Basal - Ground v Basal	P-value combined space	Rank by type combined space	Top 2.5% either space	Top 5% combined space
GO:0010851	cyclase regulator activity	MolecularFunction	0.000217897	1	0.00130461	17	0.000185711	1	TRUE	TRUE
GO:0071855	neuropeptide receptor binding	MolecularFunction	0.000220559	2	0.000496129	1	0.000305725	2	TRUE	TRUE
GO:0001609	G protein-coupled adenosine receptor activity	MolecularFunction	0.000243424	3	0.000985583	13	0.000369625	3	TRUE	TRUE
GO:0004951	cholecystokinin receptor activity	MolecularFunction	0.000396518	4	0.000710503	5	0.000463123	4	TRUE	TRUE
GO:0004957	prostaglandin E receptor activity	MolecularFunction	0.000471313	5	0.00143648	20	0.00047542	5	TRUE	TRUE
GO:0033040	sour taste receptor activity	MolecularFunction	0.000590334	6	0.000913617	9	0.000536572	6	TRUE	TRUE
GO:0010855	adenylate cyclase inhibitor activity	MolecularFunction	0.000858685	9	0.000655267	3	0.000794669	7	TRUE	TRUE
GO:0010854	adenylate cyclase regulator activity	MolecularFunction	0.00085869	10	0.000655279	4	0.000794677	8	TRUE	TRUE
GO:0001632	leukotriene B4 receptor activity	MolecularFunction	0.000854506	8	0.000564099	2	0.000888114	9	TRUE	TRUE
GO:0008061	chitin binding	MolecularFunction	0.00122834	12	0.000834272	8	0.00126416	10	TRUE	TRUE
GO:0031705	bombesin receptor binding	MolecularFunction	0.000816066	7	0.00319443	110	0.00127735	11	TRUE	TRUE
GO:0005124	scavenger receptor binding	MolecularFunction	0.00120194	11	0.0138605	1397	0.00157904	12	TRUE	TRUE
GO:0010853	cyclase activator activity	MolecularFunction	0.00273053	21	0.00096689	11	0.00158373	13	TRUE	TRUE
GO:0030250	guanylate cyclase activator activity	MolecularFunction	0.00273064	22	0.000966895	12	0.0015838	14	TRUE	TRUE
GO:0030249	guanylate cyclase regulator activity	MolecularFunction	0.00259965	20	0.0011976	15	0.00164813	15	TRUE	TRUE
GO:0016175	superoxide-generating NADPH oxidase activity	MolecularFunction	0.0020952	17	0.000802433	6	0.0016833	16	TRUE	TRUE
GO:0033041	sweet taste receptor activity	MolecularFunction	0.00165147	14	0.00141334	19	0.00174394	17	TRUE	TRUE
GO:0031708	endothelin B receptor binding	MolecularFunction	0.00132195	13	0.00297655	90	0.00184752	18	TRUE	TRUE
GO:0015252	proton channel activity	MolecularFunction	0.00204467	16	0.0010461	14	0.00186092	19	TRUE	TRUE
GO:0099528	G protein-coupled neurotransmitter receptor activity	MolecularFunction	0.00214236	18	0.00125762	16	0.00203786	20	TRUE	TRUE
GO:0031699	beta-3 adrenergic receptor binding	MolecularFunction	0.00332641	28	0.00278034	66	0.00206596	21	TRUE	TRUE
GO:0002046	opsin binding	MolecularFunction	0.00404592	43	0.000821447	7	0.00219316	22	TRUE	TRUE
GO:0072545	tyrosine binding	MolecularFunction	0.00257929	19	0.00185926	34	0.00223129	23	TRUE	TRUE
GO:0008147	structural constituent of bone	MolecularFunction	0.00181557	15	0.00504626	1091	0.00253589	24	TRUE	TRUE
GO:0019797	procollagen-proline 3-dioxygenase activity	MolecularFunction	0.00354088	29	0.00140747	18	0.00268041	25	TRUE	TRUE
GO:0004568	chitinase activity	MolecularFunction	0.00273987	23	0.00459395	931	0.0027384	26	TRUE	TRUE
GO:0017046	peptide hormone binding	MolecularFunction	0.00307721	27	0.00193315	36	0.0028487	27	TRUE	TRUE
GO:0016018	cyclosporin A binding	MolecularFunction	0.00402262	42	0.00161287	27	0.00285562	28	TRUE	TRUE
GO:0022897	proton-dependent peptide secondary active transmembrane transporter activity	MolecularFunction	0.00302907	25	0.00360355	220	0.00286887	29	TRUE	TRUE
GO:0071916	dipeptide transmembrane transporter activity	MolecularFunction	0.00302916	26	0.00360365	221	0.00286897	30	TRUE	TRUE
GO:0005308	creatine transmembrane transporter activity	MolecularFunction	0.00371867	33	0.0018143	31	0.00297313	31	TRUE	TRUE
GO:0005127	ciliary neurotrophic factor receptor binding	MolecularFunction	0.00381947	38	0.00183771	32	0.00305116	32	TRUE	TRUE
GO:0036313	phosphatidylinositol 3-kinase catalytic subunit binding	MolecularFunction	0.00360496	31	0.00200081	37	0.00308926	33	TRUE	TRUE
GO:0042289	MHC class II protein binding	MolecularFunction	0.00440696	45	0.00173349	29	0.00312974	34	TRUE	TRUE
GO:0033300	dehydroascorbic acid transmembrane transporter activity	MolecularFunction	0.00291743	24	0.00285136	74	0.00313967	35	TRUE	TRUE
GO:0055056	D-glucose transmembrane transporter activity	MolecularFunction	0.00368644	32	0.00381433	334	0.00317439	36	TRUE	TRUE
GO:0016429	tRNA (adenine-N1-)-methyltransferase activity	MolecularFunction	0.00479119	50	0.00157154	25	0.00318158	37	TRUE	TRUE
GO:0030594	neurotransmitter receptor activity	MolecularFunction	0.00392145	40	0.0019076	35	0.00328909	38	TRUE	TRUE
GO:0015217	ADP transmembrane transporter activity	MolecularFunction	0.00477726	49	0.00184372	33	0.00335089	39	TRUE	TRUE
GO:0005427	proton-dependent oligopeptide secondary active transmembrane transporter activity	MolecularFunction	0.00378604	34	0.00419878	630	0.00344732	40	TRUE	TRUE
GO:0015322	secondary active oligopeptide transmembrane transporter activity	MolecularFunction	0.00378614	35	0.00419881	631	0.00344737	41	TRUE	TRUE
GO:0042562	hormone binding	MolecularFunction	0.00456084	46	0.00179628	30	0.00352441	42	TRUE	TRUE
GO:0004833	tryptophan 2,3-dioxygenase activity	MolecularFunction	0.00440179	44	0.00491173	1054	0.00358918	43	TRUE	TRUE
GO:0016433	rRNA (adenine) methyltransferase activity	MolecularFunction	0.00527967	63	0.0017157	28	0.0036955	44	TRUE	TRUE
GO:0016426	tRNA (adenine) methyltransferase activity	MolecularFunction	0.00626197	97	0.00153773	23	0.00379612	45	TRUE	TRUE
GO:0004993	G protein-coupled serotonin receptor activity	MolecularFunction	0.00379054	36	0.00268834	61	0.00379849	46	TRUE	TRUE
GO:0099589	serotonin receptor activity	MolecularFunction	0.00379062	37	0.00268839	62	0.00379857	47	TRUE	TRUE
GO:2001070	starch binding	MolecularFunction	0.00759634	185	0.00158138	26	0.00387636	48	TRUE	TRUE
GO:0004707	MAP kinase activity	MolecularFunction	0.00690023	132	0.00151202	22	0.0038785	49	TRUE	TRUE
GO:0001605	adrenomedullin receptor activity	MolecularFunction	0.00396725	41	0.00372977	275	0.00398715	50	TRUE	TRUE
GO:0005362	low-affinity glucose:sodium symporter activity	MolecularFunction	0.0114124	496	0.000917353	10	0.00398837	51	TRUE	TRUE
GO:0033695	oxidoreductase activity, acting on CH or CH2 groups, quinone or similar compound as acceptor	MolecularFunction	0.0141738	659	0.00282611	69	0.0040102	52	TRUE	TRUE
GO:0034875	caffeine oxidase activity	MolecularFunction	0.0141744	660	0.00282629	70	0.00401043	53	TRUE	TRUE
GO:0072572	poly-ADP-D-ribose binding	MolecularFunction	0.0057124	71	0.00232721	44	0.00403805	54	TRUE	TRUE
GO:0004415	hyalurononglucosaminidase activity	MolecularFunction	0.00498659	56	0.00297929	92	0.00413637	55	TRUE	TRUE
GO:0061953	mRNA (adenine-N1-)-methyltransferase activity	MolecularFunction	0.00636513	101	0.00236585	45	0.0041389	56	TRUE	TRUE
GO:0097643	amylin receptor activity	MolecularFunction	0.00466363	47	0.00335637	141	0.00417263	57	TRUE	TRUE
GO:0003956	NAD(P)+-protein-arginine ADP-ribosyltransferase activity	MolecularFunction	0.00520557	60	0.00243667	48	0.00419706	58	TRUE	TRUE
GO:0097642	calcitonin family receptor activity	MolecularFunction	0.00469581	48	0.00341923	154	0.00423192	59	TRUE	TRUE
GO:0030021	extracellular matrix structural constituent conferring compression resistance	MolecularFunction	0.00390396	39	0.00443473	839	0.00423471	60	TRUE	TRUE
GO:0005388	calcium-transporting ATPase activity	MolecularFunction	0.00489135	52	0.00330126	124	0.00427748	61	TRUE	TRUE
GO:0048403	brain-derived neurotrophic factor binding	MolecularFunction	0.00549096	68	0.00329155	121	0.0044289	62	TRUE	TRUE
GO:0045545	syndecan binding	MolecularFunction	0.00485523	51	0.00379768	328	0.00448849	63	TRUE	TRUE
GO:1901338	catecholamine binding	MolecularFunction	0.00538092	66	0.00328426	119	0.00449883	64	TRUE	TRUE
GO:1904928	coreceptor activity involved in canonical Wnt signaling pathway	MolecularFunction	0.00520786	61	0.00362618	229	0.00455536	65	TRUE	TRUE
GO:0001653	peptide receptor activity	MolecularFunction	0.00608508	84	0.0024897	52	0.00468433	66	TRUE	TRUE
GO:0046556	alpha-L-arabinofuranosidase activity	MolecularFunction	0.013139	617	0.00144259	21	0.00473746	67	TRUE	TRUE
GO:0033612	receptor serine/threonine kinase binding	MolecularFunction	0.00581454	72	0.00337783	146	0.00474092	68	TRUE	TRUE
GO:0086083	cell adhesive protein binding involved in bundle of His cell-Purkinje myocyte communication	MolecularFunction	0.00610887	86	0.00331971	126	0.00475098	69	FALSE	TRUE
GO:0120013	intermembrane lipid transfer activity	MolecularFunction	0.00589697	77	0.00339602	150	0.00475113	70	TRUE	TRUE
GO:0016918	retinal binding	MolecularFunction	0.00565636	69	0.00353985	193	0.00479136	71	TRUE	TRUE
GO:0004935	adrenergic receptor activity	MolecularFunction	0.00529903	65	0.00384973	354	0.00482679	72	TRUE	TRUE
GO:0015198	oligopeptide transporter activity	MolecularFunction	0.00648007	110	0.00251363	53	0.00484244	73	TRUE	TRUE
GO:0015269	calcium-activated potassium channel activity	MolecularFunction	0.00593572	78	0.00341882	153	0.00487323	74	TRUE	TRUE
GO:0015265	urea channel activity	MolecularFunction	0.00492594	53	0.00550001	1175	0.00488848	75	TRUE	TRUE
GO:0016840	carbon-nitrogen lyase activity	MolecularFunction	0.0062677	98	0.00335624	140	0.0048908	76	FALSE	TRUE
GO:0005247	voltage-gated chloride channel activity	MolecularFunction	0.00586788	75	0.00355606	201	0.00490674	77	TRUE	TRUE
GO:0008048	calcium sensitive guanylate cyclase activator activity	MolecularFunction	0.0102682	382	0.00253782	54	0.00491506	78	TRUE	TRUE
GO:0031994	insulin-like growth factor I binding	MolecularFunction	0.0059909	82	0.00364184	238	0.00493394	79	TRUE	TRUE
GO:0050543	icosatetraenoic acid binding	MolecularFunction	0.00527814	62	0.00417891	608	0.00494298	80	TRUE	TRUE
GO:0050693	LBD domain binding	MolecularFunction	0.00609265	85	0.00365759	246	0.00494435	81	TRUE	TRUE
GO:0035612	AP-2 adaptor complex binding	MolecularFunction	0.00616524	90	0.00358472	213	0.00499479	82	FALSE	TRUE
GO:0032050	clathrin heavy chain binding	MolecularFunction	0.00701759	144	0.00353108	187	0.00499545	83	FALSE	TRUE
GO:0070696	transmembrane receptor protein serine/threonine kinase binding	MolecularFunction	0.00597278	81	0.00378532	314	0.00501857	84	TRUE	TRUE
GO:0008381	mechanosensitive ion channel activity	MolecularFunction	0.00713321	151	0.00305273	100	0.00504519	85	FALSE	TRUE
GO:0031628	opioid receptor binding	MolecularFunction	0.00539112	67	0.00423851	689	0.00505427	86	TRUE	TRUE
GO:0008158	hedgehog receptor activity	MolecularFunction	0.00638118	103	0.00351674	183	0.00505965	87	FALSE	TRUE
GO:0036122	BMP binding	MolecularFunction	0.00529767	64	0.00442614	838	0.00506463	88	TRUE	TRUE
GO:0070700	BMP receptor binding	MolecularFunction	0.00603098	83	0.00390147	385	0.00510608	89	TRUE	TRUE
GO:0043121	neurotrophin binding	MolecularFunction	0.00611015	87	0.00390273	386	0.00512327	90	FALSE	TRUE
GO:0050544	arachidonic acid binding	MolecularFunction	0.00569531	70	0.00414906	577	0.00513799	91	TRUE	TRUE
GO:0039706	co-receptor binding	MolecularFunction	0.00648173	111	0.00363754	233	0.00516217	92	FALSE	TRUE
GO:1904768	all-trans-retinol binding	MolecularFunction	0.00616491	89	0.00477144	1010	0.00516744	93	FALSE	TRUE
GO:0098634	cell-matrix adhesion mediator activity	MolecularFunction	0.00582787	73	0.00419892	632	0.00518477	94	TRUE	TRUE
GO:0016174	NAD(P)H oxidase activity	MolecularFunction	0.0061357	88	0.00386594	367	0.00518543	95	FALSE	TRUE
GO:0005243	gap junction channel activity	MolecularFunction	0.00588316	76	0.00401248	473	0.00520258	96	TRUE	TRUE
GO:0050998	nitric-oxide synthase binding	MolecularFunction	0.00638301	105	0.00376183	301	0.00521762	97	FALSE	TRUE
GO:0009881	photoreceptor activity	MolecularFunction	0.00642044	108	0.00374608	289	0.00526598	98	FALSE	TRUE
GO:0008020	G protein-coupled photoreceptor activity	MolecularFunction	0.0064163	107	0.00376362	304	0.00526641	99	FALSE	TRUE
GO:0015464	acetylcholine receptor activity	MolecularFunction	0.00595346	79	0.00409744	535	0.00530054	100	TRUE	TRUE
GO:0015926	glucosidase activity	MolecularFunction	0.00632206	100	0.00390057	384	0.00530815	101	FALSE	TRUE
GO:0034618	arginine binding	MolecularFunction	0.00685114	130	0.00367854	252	0.00531258	102	FALSE	TRUE
GO:0016500	protein-hormone receptor activity	MolecularFunction	0.00666801	121	0.0036754	250	0.00532023	103	FALSE	TRUE
GO:0070405	ammonium ion binding	MolecularFunction	0.00694726	139	0.00333195	131	0.00532339	104	FALSE	TRUE
GO:0005104	fibroblast growth factor receptor binding	MolecularFunction	0.00662937	117	0.0037391	284	0.00534322	105	FALSE	TRUE
GO:0003993	acid phosphatase activity	MolecularFunction	0.00638195	104	0.00397677	442	0.00534408	106	FALSE	TRUE
GO:0015254	glycerol channel activity	MolecularFunction	0.00624888	94	0.00400273	466	0.00535328	107	FALSE	TRUE
GO:0015168	glycerol transmembrane transporter activity	MolecularFunction	0.00624892	95	0.00400274	467	0.00535332	108	FALSE	TRUE
GO:0015662	ATPase activity, coupled to transmembrane movement of ions, phosphorylative mechanism	MolecularFunction	0.00871025	258	0.00264522	60	0.00535669	109	TRUE	TRUE
GO:0019871	sodium channel inhibitor activity	MolecularFunction	0.0066845	122	0.00374799	291	0.0053662	110	FALSE	TRUE
GO:0030551	cyclic nucleotide binding	MolecularFunction	0.00748616	170	0.00316644	108	0.00538049	111	FALSE	TRUE
GO:0048020	CCR chemokine receptor binding	MolecularFunction	0.00652892	113	0.00391339	395	0.00540084	112	FALSE	TRUE
GO:0030883	endogenous lipid antigen binding	MolecularFunction	0.00508795	57	0.00794767	1271	0.00541318	113	TRUE	TRUE
GO:0030884	exogenous lipid antigen binding	MolecularFunction	0.00508813	58	0.00794804	1272	0.00541341	114	TRUE	TRUE
GO:0030882	lipid antigen binding	MolecularFunction	0.00508847	59	0.00794836	1273	0.00541372	115	TRUE	TRUE
GO:0008504	monoamine transmembrane transporter activity	MolecularFunction	0.00625397	96	0.00407914	519	0.00541517	116	FALSE	TRUE
GO:0005165	neurotrophin receptor binding	MolecularFunction	0.00630342	99	0.00399789	460	0.00542208	117	FALSE	TRUE
GO:0005272	sodium channel activity	MolecularFunction	0.00799793	209	0.0029475	85	0.00542432	118	TRUE	TRUE
GO:0003909	DNA ligase activity	MolecularFunction	0.00903106	279	0.0027356	64	0.00542748	119	TRUE	TRUE
GO:0015166	polyol transmembrane transporter activity	MolecularFunction	0.00676381	124	0.00375916	296	0.00544236	120	FALSE	TRUE
GO:0005184	neuropeptide hormone activity	MolecularFunction	0.00640931	106	0.00397408	440	0.00545109	121	FALSE	TRUE
GO:0043394	proteoglycan binding	MolecularFunction	0.00733712	162	0.00328341	118	0.00545148	122	FALSE	TRUE
GO:0016842	amidine-lyase activity	MolecularFunction	0.00717483	154	0.00365543	245	0.0054558	123	FALSE	TRUE
GO:0016886	ligase activity, forming phosphoric ester bonds	MolecularFunction	0.0105199	411	0.00218554	42	0.00546126	124	TRUE	TRUE
GO:0015204	urea transmembrane transporter activity	MolecularFunction	0.00619302	91	0.00361168	226	0.00548335	125	FALSE	TRUE
GO:0030552	cAMP binding	MolecularFunction	0.00716114	153	0.00356546	204	0.00550948	126	FALSE	TRUE
GO:0004021	L-alanine:2-oxoglutarate aminotransferase activity	MolecularFunction	0.00666631	119	0.00410968	544	0.00552568	127	FALSE	TRUE
GO:0047635	alanine-oxo-acid transaminase activity	MolecularFunction	0.0066665	120	0.00410972	545	0.00552579	128	FALSE	TRUE
GO:0034483	heparan sulfate sulfotransferase activity	MolecularFunction	0.00760731	186	0.00345549	162	0.00553464	129	FALSE	TRUE
GO:0055077	gap junction hemi-channel activity	MolecularFunction	0.00664513	118	0.0040138	474	0.00553991	130	FALSE	TRUE
GO:0045159	myosin II binding	MolecularFunction	0.00797006	205	0.00341825	152	0.00555263	131	FALSE	TRUE
GO:0070290	N-acylphosphatidylethanolamine-specific phospholipase D activity	MolecularFunction	0.00714176	152	0.00386865	368	0.00557099	132	FALSE	TRUE
GO:0015377	cation:chloride symporter activity	MolecularFunction	0.00682021	129	0.00382741	342	0.00558901	133	FALSE	TRUE
GO:0003854	3-beta-hydroxy-delta5-steroid dehydrogenase activity	MolecularFunction	0.00759168	184	0.00365026	244	0.00560304	134	FALSE	TRUE
GO:0003839	gamma-glutamylcyclotransferase activity	MolecularFunction	0.00721853	156	0.00386275	361	0.00560836	135	FALSE	TRUE
GO:0042166	acetylcholine binding	MolecularFunction	0.00659417	116	0.00411627	549	0.00562694	136	FALSE	TRUE
GO:0008429	phosphatidylethanolamine binding	MolecularFunction	0.00731728	159	0.00373027	276	0.00562979	137	FALSE	TRUE
GO:0051428	peptide hormone receptor binding	MolecularFunction	0.00642203	109	0.00435679	777	0.00563481	138	FALSE	TRUE
GO:0015020	glucuronosyltransferase activity	MolecularFunction	0.00848434	248	0.0031676	109	0.00563535	139	FALSE	TRUE
GO:1902388	ceramide 1-phosphate transporter activity	MolecularFunction	0.00698722	142	0.00400028	462	0.0056451	140	FALSE	TRUE
GO:1902387	ceramide 1-phosphate binding	MolecularFunction	0.00698729	143	0.00400033	463	0.00564517	141	FALSE	TRUE
GO:0004022	alcohol dehydrogenase (NAD) activity	MolecularFunction	0.0068027	126	0.00416045	589	0.00564543	142	FALSE	TRUE
GO:0004889	acetylcholine-activated cation-selective channel activity	MolecularFunction	0.00681159	127	0.0040249	482	0.00565956	143	FALSE	TRUE
GO:0022848	acetylcholine-gated cation-selective channel activity	MolecularFunction	0.00681168	128	0.00402494	483	0.00565964	144	FALSE	TRUE
GO:0070679	inositol 1,4,5 trisphosphate binding	MolecularFunction	0.00671266	123	0.00415027	578	0.00567633	145	FALSE	TRUE
GO:0008134	transcription factor binding	MolecularFunction	0.00354335	30	0.0735763	2000	0.0056775	146	TRUE	TRUE
GO:0008526	phosphatidylinositol transporter activity	MolecularFunction	0.00696685	140	0.00405173	500	0.00567765	147	FALSE	TRUE
GO:0102420	sn-1-glycerol-3-phosphate C16:0-DCA-CoA acyl transferase activity	MolecularFunction	0.00721964	157	0.00395083	424	0.00568395	148	FALSE	TRUE
GO:0015378	sodium:chloride symporter activity	MolecularFunction	0.00692143	138	0.00400771	471	0.00569792	149	FALSE	TRUE
GO:0004366	glycerol-3-phosphate O-acyltransferase activity	MolecularFunction	0.00722495	158	0.00396617	433	0.00570153	150	FALSE	TRUE
GO:0051378	serotonin binding	MolecularFunction	0.0065117	112	0.00438319	796	0.00572498	151	FALSE	TRUE
GO:0001030	RNA polymerase III type 1 promoter DNA binding	MolecularFunction	0.00844628	244	0.00412699	558	0.00573928	152	FALSE	TRUE
GO:0080084	5S rDNA binding	MolecularFunction	0.00844631	245	0.00412692	556	0.00573929	153	FALSE	TRUE
GO:0001031	RNA polymerase III type 2 promoter DNA binding	MolecularFunction	0.00844653	246	0.00412701	559	0.00573948	154	FALSE	TRUE
GO:0005248	voltage-gated sodium channel activity	MolecularFunction	0.00812156	224	0.00335542	139	0.00573953	155	FALSE	TRUE
GO:0016307	phosphatidylinositol phosphate kinase activity	MolecularFunction	0.00806021	218	0.00358613	214	0.0057486	156	FALSE	TRUE
GO:0004955	prostaglandin receptor activity	MolecularFunction	0.00655511	114	0.00440257	820	0.00575062	157	FALSE	TRUE
GO:0045294	alpha-catenin binding	MolecularFunction	0.00702215	145	0.00422575	657	0.00576202	158	FALSE	TRUE
GO:0097109	neuroligin family protein binding	MolecularFunction	0.00705769	149	0.0042332	681	0.00576828	159	FALSE	TRUE
GO:0004890	GABA-A receptor activity	MolecularFunction	0.00655556	115	0.00438906	804	0.00577959	160	FALSE	TRUE
GO:0015373	anion:sodium symporter activity	MolecularFunction	0.00734968	163	0.00384671	352	0.00578137	161	FALSE	TRUE
GO:0016862	intramolecular oxidoreductase activity, interconverting keto- and enol-groups	MolecularFunction	0.0174383	834	0.00154972	24	0.00579047	162	TRUE	TRUE
GO:0004630	phospholipase D activity	MolecularFunction	0.00759029	183	0.00390503	388	0.00579097	163	FALSE	TRUE
GO:0043621	protein self-association	MolecularFunction	0.0101403	367	0.00281237	67	0.00581589	164	TRUE	TRUE
GO:0051379	epinephrine binding	MolecularFunction	0.00737732	165	0.00396918	436	0.00581667	165	FALSE	TRUE
GO:0016917	GABA receptor activity	MolecularFunction	0.00686168	131	0.00419955	636	0.00581775	166	FALSE	TRUE
GO:0035276	ethanol binding	MolecularFunction	0.00772089	192	0.00373902	283	0.00581865	167	FALSE	TRUE
GO:0060228	phosphatidylcholine-sterol O-acyltransferase activator activity	MolecularFunction	0.00811096	222	0.00356715	207	0.00582817	168	FALSE	TRUE
GO:0051575	5'-deoxyribose-5-phosphate lyase activity	MolecularFunction	0.0083798	240	0.00357048	208	0.00583395	169	FALSE	TRUE
GO:0016803	ether hydrolase activity	MolecularFunction	0.00696819	141	0.00434486	761	0.00583505	170	FALSE	TRUE
GO:0019862	IgA binding	MolecularFunction	0.0108139	438	0.00264388	59	0.00586814	175	TRUE	FALSE
GO:0034189	very-low-density lipoprotein particle binding	MolecularFunction	0.00596136	80	0.00854239	1290	0.00590192	182	TRUE	FALSE
GO:0035591	signaling adaptor activity	MolecularFunction	0.0133315	628	0.00248679	51	0.00628824	244	TRUE	FALSE
GO:0008146	sulfotransferase activity	MolecularFunction	0.0118682	526	0.00284557	72	0.0063923	258	TRUE	FALSE
GO:0031780	corticotropin hormone receptor binding	MolecularFunction	0.00495648	54	0.0221561	1505	0.00646321	272	TRUE	FALSE
GO:0031783	type 5 melanocortin receptor binding	MolecularFunction	0.00495652	55	0.0221566	1506	0.00646325	273	TRUE	FALSE
GO:0030291	protein serine/threonine kinase inhibitor activity	MolecularFunction	0.0140986	657	0.00290988	77	0.006819	329	TRUE	FALSE
GO:0015296	anion:cation symporter activity	MolecularFunction	0.0120236	544	0.00291844	79	0.00685792	338	TRUE	FALSE
GO:0043015	gamma-tubulin binding	MolecularFunction	0.0138021	645	0.00291982	80	0.00707849	381	TRUE	FALSE
GO:0003682	chromatin binding	MolecularFunction	0.00586522	74	0.018739	1467	0.00791464	547	TRUE	FALSE
GO:0005267	potassium channel activity	MolecularFunction	0.0153011	732	0.00275855	65	0.00796554	556	TRUE	FALSE
GO:0008013	beta-catenin binding	MolecularFunction	0.0272448	1126	0.00212178	41	0.00811317	576	TRUE	FALSE
GO:1901682	sulfur compound transmembrane transporter activity	MolecularFunction	0.0168498	807	0.00292763	81	0.00822017	593	TRUE	FALSE
GO:0004550	nucleoside diphosphate kinase activity	MolecularFunction	0.0177366	850	0.00238515	46	0.00843681	626	TRUE	FALSE
GO:0015370	solute:sodium symporter activity	MolecularFunction	0.0191993	914	0.00271328	63	0.00889717	694	TRUE	FALSE
GO:0003998	acylphosphatase activity	MolecularFunction	0.0351891	1284	0.00202657	38	0.00899104	707	TRUE	FALSE
GO:0005503	all-trans retinal binding	MolecularFunction	0.0278404	1148	0.00209501	40	0.0103087	832	TRUE	FALSE
GO:0016882	cyclo-ligase activity	MolecularFunction	0.0397722	1369	0.0020275	39	0.0111185	908	TRUE	FALSE
GO:0015079	potassium ion transmembrane transporter activity	MolecularFunction	0.0273309	1131	0.00245589	50	0.0112428	918	TRUE	FALSE
GO:0048018	receptor ligand activity	MolecularFunction	0.0273316	1132	0.00282671	71	0.0113946	932	TRUE	FALSE
GO:0043425	bHLH transcription factor binding	MolecularFunction	0.0331725	1260	0.0029456	84	0.0124077	1001	TRUE	FALSE
GO:0003705	transcription factor activity, RNA polymerase II distal enhancer sequence-specific binding	MolecularFunction	0.0396001	1364	0.00245384	49	0.0126327	1012	TRUE	FALSE
GO:0022843	voltage-gated cation channel activity	MolecularFunction	0.0365143	1318	0.00262656	58	0.0131247	1037	TRUE	FALSE
GO:0015294	solute:cation symporter activity	MolecularFunction	0.0393289	1359	0.00226314	43	0.0132167	1041	TRUE	FALSE
GO:0015085	calcium ion transmembrane transporter activity	MolecularFunction	0.0395454	1363	0.00293436	82	0.0142914	1085	TRUE	FALSE
GO:1990190	peptide-glutamate-N-acetyltransferase activity	MolecularFunction	0.0642746	1655	0.0023996	47	0.0152871	1121	TRUE	FALSE
GO:0042826	histone deacetylase binding	MolecularFunction	0.0597217	1611	0.00286062	75	0.0155012	1133	TRUE	FALSE
GO:0004798	thymidylate kinase activity	MolecularFunction	0.0602091	1617	0.00257813	55	0.0160093	1154	TRUE	FALSE
GO:0016410	N-acyltransferase activity	MolecularFunction	0.0722047	1698	0.00281256	68	0.0185091	1239	TRUE	FALSE
GO:0140034	methylation-dependent protein binding	MolecularFunction	0.0948496	1849	0.00284738	73	0.0229591	1347	TRUE	FALSE
GO:0060090	molecular adaptor activity	MolecularFunction	0.085049	1781	0.00293448	83	0.0233549	1351	TRUE	FALSE
GO:0035064	methylated histone binding	MolecularFunction	0.101003	1887	0.00286162	76	0.0239252	1359	TRUE	FALSE
GO:0005506	iron ion binding	MolecularFunction	0.0948097	1848	0.0029153	78	0.0242208	1364	TRUE	FALSE
GO:0008511	sodium:potassium:chloride symporter activity	MolecularFunction	0.874009	3290	0.00261413	56	0.44131	2892	TRUE	FALSE
GO:0009674	potassium:sodium symporter activity	MolecularFunction	0.873998	3289	0.0026145	57	0.441324	2893	TRUE	FALSE

## Sheet: Protein
Node	Node_Name	Node_Type	P-value Space v Ground - Ground v Basal	Rank by type Space v Ground - Ground v Basal	P-value Space v Basal - Ground v Basal	Rank by type Space v Basal - Ground v Basal	P-value combined space	Rank by type combined space	Top 2.5% either space	Top 5% combined space
P29972	AQP1_HUMAN	Protein	1.41e-05	1	0.000337907	13	1.57e-05	1	TRUE	TRUE
P30626	SORCN_HUMAN	Protein	4.59e-05	2	0.000117566	1	1.87e-05	2	TRUE	TRUE
P0CW20	LIMS4_HUMAN	Protein	0.00017828	10	0.00888856	7445	2.24e-05	3	TRUE	TRUE
P0CW19	LIMS3_HUMAN	Protein	0.000178287	11	0.00888851	7444	2.24e-05	4	TRUE	TRUE
Q9NTK1	DEPP1_HUMAN	Protein	8.73e-05	3	0.000236622	4	8.28e-05	5	TRUE	TRUE
P48048	KCNJ1_HUMAN	Protein	0.000273066	22	0.0038514	3111	9.06e-05	6	TRUE	TRUE
P46089	GPR3_HUMAN	Protein	0.00122391	150	0.000250602	6	0.000105576	7	TRUE	TRUE
Q9NRD9	DUOX1_HUMAN	Protein	0.000335509	27	0.00168513	841	0.000105608	8	TRUE	TRUE
Q16515	ASIC2_HUMAN	Protein	0.000107858	4	0.000507189	53	0.000115305	9	TRUE	TRUE
Q99932	SPAG8_HUMAN	Protein	0.000839306	99	0.00194657	1095	0.000115653	10	TRUE	TRUE
P50993	AT1A2_HUMAN	Protein	0.00136721	174	0.000241086	5	0.000132488	11	TRUE	TRUE
Q9H5J4	ELOV6_HUMAN	Protein	0.00015009	9	0.000911986	245	0.000135309	12	TRUE	TRUE
O95897	NOE2_HUMAN	Protein	0.00019942	14	0.00250931	1626	0.000137102	13	TRUE	TRUE
Q5U5Z8	CBPC2_HUMAN	Protein	0.000202566	16	0.000668625	125	0.000138344	14	TRUE	TRUE
P13498	CY24A_HUMAN	Protein	0.00014861	8	0.000361792	17	0.000156096	15	TRUE	TRUE
P21453	S1PR1_HUMAN	Protein	0.000108562	5	0.000219341	3	0.000159207	16	TRUE	TRUE
O60658	PDE8A_HUMAN	Protein	0.000191289	12	0.000588163	91	0.000165903	17	TRUE	TRUE
A4D1E9	GTPBA_HUMAN	Protein	0.000133496	7	0.00632431	6046	0.00017819	18	TRUE	TRUE
Q14264	ENR1_HUMAN	Protein	0.000262985	20	0.00227881	1381	0.000184743	19	TRUE	TRUE
Q6UX82	LYPD8_HUMAN	Protein	0.000126674	6	0.0038425	3100	0.000187997	20	TRUE	TRUE
Q9NRD5	PICK1_HUMAN	Protein	0.000272341	21	0.00026325	9	0.000195067	21	TRUE	TRUE
Q9NP62	GCM1_HUMAN	Protein	0.000336007	28	0.0024113	1518	0.00019557	22	TRUE	TRUE
Q14028	CNGB1_HUMAN	Protein	0.000233158	18	0.00186834	1029	0.000202898	23	TRUE	TRUE
Q9H6B1	Z385D_HUMAN	Protein	0.000241791	19	0.000539622	68	0.000203014	24	TRUE	TRUE
Q9NS40	KCNH7_HUMAN	Protein	0.000283852	23	0.00211031	1225	0.000220186	25	TRUE	TRUE
Q96ST8	CEP89_HUMAN	Protein	0.00149236	194	0.000836009	200	0.000233308	26	TRUE	TRUE
Q9BRK5	CAB45_HUMAN	Protein	0.000332209	26	0.00382972	3079	0.000238376	27	TRUE	TRUE
P53671	LIMK2_HUMAN	Protein	0.000211222	17	0.000485255	47	0.00024066	28	TRUE	TRUE
P20930	FILA_HUMAN	Protein	0.000311933	24	0.00442627	4087	0.00024158	29	TRUE	TRUE
Q7RTX0	TS1R3_HUMAN	Protein	0.00031333	25	0.00260135	1729	0.000242463	30	TRUE	TRUE
P22736	NR4A1_HUMAN	Protein	0.000655661	59	0.0102857	8042	0.000243857	31	TRUE	TRUE
X5DNR2	X5DNR2_HUMAN	Protein	0.000198813	13	0.0348186	12802	0.00025079	32	TRUE	TRUE
Q96JT2	S45A3_HUMAN	Protein	0.00072785	75	0.000181128	2	0.000273571	33	TRUE	TRUE
Q8N127	O5AS1_HUMAN	Protein	0.000870802	103	0.000374548	20	0.000283891	34	TRUE	TRUE
Q92913	FGF13_HUMAN	Protein	0.000200392	15	0.000558906	80	0.000290746	35	TRUE	TRUE
O95388	WISP1_HUMAN	Protein	0.000540891	48	0.00179803	931	0.000297162	36	TRUE	TRUE
P61626	LYSC_HUMAN	Protein	0.000425483	39	0.000351846	16	0.000319602	37	TRUE	TRUE
Q13461	FOXE3_HUMAN	Protein	0.000373215	33	0.000347145	15	0.000332122	38	TRUE	TRUE
Q9H339	O51B5_HUMAN	Protein	0.000987839	115	0.00044911	39	0.000345281	39	TRUE	TRUE
O14796	SH21B_HUMAN	Protein	0.000487331	45	0.000641543	113	0.000351761	40	TRUE	TRUE
P43003	EAA1_HUMAN	Protein	0.0004419	41	0.000344989	14	0.000354011	41	TRUE	TRUE
Q8N6Y1	PCD20_HUMAN	Protein	0.000646111	57	0.00288077	1987	0.000356124	42	TRUE	TRUE
A0A0C4DFQ2	A0A0C4DFQ2_HUMAN	Protein	0.000808829	91	0.00709739	6591	0.000366097	43	TRUE	TRUE
E7EVZ1	E7EVZ1_HUMAN	Protein	0.00331783	671	0.0257203	11526	0.00036858	44	TRUE	TRUE
O14514	AGRB1_HUMAN	Protein	0.000386682	34	0.000694834	135	0.000372134	45	TRUE	TRUE
Q8NGX8	OR6Y1_HUMAN	Protein	0.00177879	247	0.000667715	124	0.00037301	46	TRUE	TRUE
Q16671	AMHR2_HUMAN	Protein	0.000504643	46	0.00143938	621	0.000374637	47	TRUE	TRUE
F8W6W4	F8W6W4_HUMAN	Protein	0.00069666	65	0.000423965	31	0.000403754	48	TRUE	TRUE
B7Z8E5	B7Z8E5_HUMAN	Protein	0.000696692	66	0.000423929	29	0.000403784	49	TRUE	TRUE
B7Z435	B7Z435_HUMAN	Protein	0.000696721	67	0.000423932	30	0.000403789	50	TRUE	TRUE
Q14722	KCAB1_HUMAN	Protein	0.000696732	69	0.000424	33	0.000403806	51	TRUE	TRUE
Q5MJQ3	Q5MJQ3_HUMAN	Protein	0.000696725	68	0.000423969	32	0.000403808	52	TRUE	TRUE
Q8NH93	OR1L3_HUMAN	Protein	0.000344578	29	0.0115947	8501	0.000405456	53	TRUE	TRUE
P04004	VTNC_HUMAN	Protein	0.000653859	58	0.000401068	23	0.0004115	54	TRUE	TRUE
P12319	FCERA_HUMAN	Protein	0.000371298	32	0.00265299	1775	0.000413804	55	TRUE	TRUE
Q9NQ38	ISK5_HUMAN	Protein	0.000426621	40	0.000284231	10	0.000415255	56	TRUE	TRUE
P09668	CATH_HUMAN	Protein	0.000465561	44	0.00037273	19	0.000426234	57	TRUE	TRUE
B1APN9	B1APN9_HUMAN	Protein	0.000778592	77	0.00162306	780	0.000434348	58	TRUE	TRUE
Q5GH76	XKR4_HUMAN	Protein	0.00118286	145	0.000619834	105	0.000462039	59	TRUE	TRUE
P35321	SPR1A_HUMAN	Protein	0.00106237	126	0.00106309	344	0.000476008	60	TRUE	TRUE
Q7LC44	ARC_HUMAN	Protein	0.000444951	42	0.000376582	21	0.000477567	61	TRUE	TRUE
P80192	M3K9_HUMAN	Protein	0.000364016	31	0.00542372	5304	0.000489913	62	TRUE	TRUE
A0A0C4DGG7	A0A0C4DGG7_HUMAN	Protein	0.000723946	74	0.00212607	1233	0.000494687	63	TRUE	TRUE
Q7L033	Q7L033_HUMAN	Protein	0.000826195	94	0.020191	10598	0.000495005	64	TRUE	TRUE
B4DH40	B4DH40_HUMAN	Protein	0.000826216	95	0.0201906	10597	0.000495006	65	TRUE	TRUE
F5GXY7	F5GXY7_HUMAN	Protein	0.000826244	96	0.0201893	10596	0.000495033	66	TRUE	TRUE
Q9H0Q3	FXYD6_HUMAN	Protein	0.000547879	49	0.000461473	42	0.000506213	67	TRUE	TRUE
P61758	PFD3_HUMAN	Protein	0.000796237	85	0.00093635	265	0.000518586	68	TRUE	TRUE
Q8NGZ6	OR6F1_HUMAN	Protein	0.00548591	1365	0.0107073	8197	0.000519693	69	FALSE	TRUE
D3DX19	D3DX19_HUMAN	Protein	0.000456297	43	0.000685291	132	0.000523043	70	TRUE	TRUE
Q8WXH5	SOCS4_HUMAN	Protein	0.000884967	105	0.00181983	959	0.000527543	71	TRUE	TRUE
O75899	GABR2_HUMAN	Protein	0.000361342	30	0.0142202	9280	0.000532162	72	TRUE	TRUE
Q6Q4G3	AMPQ_HUMAN	Protein	0.000660311	60	0.000585902	87	0.000540568	73	TRUE	TRUE
Q13162	PRDX4_HUMAN	Protein	0.00167167	228	0.0104687	8104	0.00054234	74	TRUE	TRUE
P15056	BRAF_HUMAN	Protein	0.000397096	35	0.000644847	116	0.00056193	75	TRUE	TRUE
Q9Y250	LZTS1_HUMAN	Protein	0.000714128	72	0.000507507	54	0.000562213	76	TRUE	TRUE
Q13203	MYBPH_HUMAN	Protein	0.00141791	183	0.000601744	96	0.000566346	77	TRUE	TRUE
Q13064	MKRN3_HUMAN	Protein	0.000766082	76	0.00042769	35	0.000567506	78	TRUE	TRUE
O60496	DOK2_HUMAN	Protein	0.000789901	84	0.00200856	1152	0.000576129	79	TRUE	TRUE
Q8NHB1	OR2V1_HUMAN	Protein	0.000516391	47	0.000893396	234	0.000584586	80	TRUE	TRUE
P55808	XG_HUMAN	Protein	0.000786271	81	0.000260745	7	0.000592662	81	TRUE	TRUE
B4E289	B4E289_HUMAN	Protein	0.000786325	82	0.000260764	8	0.000592702	82	TRUE	TRUE
P52823	STC1_HUMAN	Protein	0.000604422	55	0.0101741	7987	0.000631	83	TRUE	TRUE
Q5JTD0	TJAP1_HUMAN	Protein	0.00101545	121	0.000406282	24	0.000653615	84	TRUE	TRUE
H0Y568	H0Y568_HUMAN	Protein	0.00299847	553	0.00227823	1380	0.000667706	85	TRUE	TRUE
A0A1D5RMU6	A0A1D5RMU6_HUMAN	Protein	0.00299778	551	0.00227904	1384	0.000667775	86	TRUE	TRUE
A0A0R4J2G7	A0A0R4J2G7_HUMAN	Protein	0.00299896	555	0.00227889	1383	0.000667861	87	TRUE	TRUE
E7ERL8	E7ERL8_HUMAN	Protein	0.00299846	552	0.00227908	1386	0.000667884	88	TRUE	TRUE
E7EQN4	E7EQN4_HUMAN	Protein	0.0029993	557	0.00227886	1382	0.000667922	89	TRUE	TRUE
A0A0D9SEQ7	A0A0D9SEQ7_HUMAN	Protein	0.00299908	556	0.00227927	1387	0.000667971	90	TRUE	TRUE
A0A0D9SEP4	A0A0D9SEP4_HUMAN	Protein	0.00299871	554	0.00227961	1388	0.000668004	91	TRUE	TRUE
P58400	NRX1B_HUMAN	Protein	0.00299953	559	0.00227907	1385	0.00066801	92	TRUE	TRUE
A0A0D9SEM5	A0A0D9SEM5_HUMAN	Protein	0.00299972	560	0.00227997	1389	0.000668228	93	TRUE	TRUE
H7BYC7	H7BYC7_HUMAN	Protein	0.00299946	558	0.00228017	1390	0.000668242	94	TRUE	TRUE
P26006	ITA3_HUMAN	Protein	0.000558937	51	0.00145584	637	0.000669274	95	TRUE	TRUE
Q9H2C1	LHX5_HUMAN	Protein	0.00224708	352	0.000640836	112	0.000693738	96	TRUE	TRUE
O76083	PDE9A_HUMAN	Protein	0.00077947	78	0.000682813	129	0.000710706	97	TRUE	TRUE
P01222	TSHB_HUMAN	Protein	0.000682705	63	0.000380926	22	0.000713352	98	TRUE	TRUE
Q8NGY2	OR6K2_HUMAN	Protein	0.00747876	2137	0.00123836	473	0.000716002	99	TRUE	TRUE
P54257	HAP1_HUMAN	Protein	0.00086777	102	0.00116092	416	0.000723861	100	TRUE	TRUE
Q14721	KCNB1_HUMAN	Protein	0.000802866	87	0.000411641	25	0.000729427	101	TRUE	TRUE
P15169	CBPN_HUMAN	Protein	0.00170892	234	0.00142807	610	0.000738513	102	TRUE	TRUE
Q13797	ITA9_HUMAN	Protein	0.000666374	61	0.00381457	3063	0.000743057	103	TRUE	TRUE
Q8TDV5	GP119_HUMAN	Protein	0.00151793	200	0.0022621	1367	0.000744332	104	TRUE	TRUE
Q9NSI5	IGSF5_HUMAN	Protein	0.0011286	137	0.0101095	7958	0.000750424	105	TRUE	TRUE
P19971	TYPH_HUMAN	Protein	0.00257879	439	0.000371709	18	0.000753518	106	TRUE	TRUE
Q9GZV5	WWTR1_HUMAN	Protein	0.00431385	968	0.000587643	89	0.000762008	107	TRUE	TRUE
Q5JRS4	O10J3_HUMAN	Protein	0.00388666	827	0.00425351	3831	0.00076593	108	TRUE	TRUE
Q8TCU5	NMD3A_HUMAN	Protein	0.000551145	50	0.0143299	9314	0.000768817	109	TRUE	TRUE
Q5BIV9	SPRN_HUMAN	Protein	0.00131151	165	0.000528753	64	0.000775925	110	TRUE	TRUE
Q59H90	Q59H90_HUMAN	Protein	0.000419499	36	0.00502616	4853	0.000783514	111	TRUE	TRUE
Q3KPI9	Q3KPI9_HUMAN	Protein	0.000419518	37	0.00502633	4854	0.000783538	112	TRUE	TRUE
Q2HXI4	Q2HXI4_HUMAN	Protein	0.000419545	38	0.00502674	4855	0.000783589	113	TRUE	TRUE
Q6P2D8	XRRA1_HUMAN	Protein	0.000934956	109	0.000709693	142	0.000786516	114	TRUE	TRUE
O60469	DSCAM_HUMAN	Protein	0.000687064	64	0.000571545	82	0.000788428	115	TRUE	TRUE
P78325	ADAM8_HUMAN	Protein	0.000708572	71	0.00193585	1086	0.00079428	116	TRUE	TRUE
O15399	NMDE4_HUMAN	Protein	0.00183768	257	0.000411877	26	0.000797556	117	TRUE	TRUE
O43603	GALR2_HUMAN	Protein	0.000852802	100	0.00606353	5839	0.000805175	118	TRUE	TRUE
Q9Y6L7	TLL2_HUMAN	Protein	0.00081526	92	0.000844498	205	0.000809302	119	TRUE	TRUE
O75592	MYCB2_HUMAN	Protein	0.00125349	155	0.00126219	495	0.000818248	120	TRUE	TRUE
Q92482	AQP3_HUMAN	Protein	0.000783627	79	0.000481206	46	0.000823271	121	TRUE	TRUE
P49789	FHIT_HUMAN	Protein	0.0053165	1308	0.000878408	223	0.000823918	122	TRUE	TRUE
Q8WTQ7	GRK7_HUMAN	Protein	0.000967322	112	0.00270218	1798	0.0008258	123	TRUE	TRUE
Q6FHJ7	SFRP4_HUMAN	Protein	0.000877706	104	0.00812638	7128	0.000826001	124	TRUE	TRUE
Q96BW5	PTER_HUMAN	Protein	0.00137674	177	0.00205316	1186	0.000828176	125	TRUE	TRUE
P0DJJ0	SRG2C_HUMAN	Protein	0.00643222	1718	0.00416634	3651	0.000828645	126	FALSE	TRUE
B9EIP3	B9EIP3_HUMAN	Protein	0.000559954	52	0.0148779	9430	0.000828649	127	TRUE	TRUE
A0A126GVP6	A0A126GVP6_HUMAN	Protein	0.000700665	70	0.000883757	227	0.000836058	128	TRUE	TRUE
P11169	GTR3_HUMAN	Protein	0.0224921	6438	0.00195095	1099	0.000840465	129	FALSE	TRUE
Q9H3S1	SEM4A_HUMAN	Protein	0.00089045	106	0.000466147	44	0.000845147	130	TRUE	TRUE
Q96M11	HYLS1_HUMAN	Protein	0.000972434	113	0.000819034	185	0.0008493	131	TRUE	TRUE
Q03167	TGBR3_HUMAN	Protein	0.00082796	97	0.00129342	515	0.000859528	132	TRUE	TRUE
A0A140VJV2	A0A140VJV2_HUMAN	Protein	0.000717315	73	0.00956159	7733	0.000863665	133	TRUE	TRUE
A0A126GV70	A0A126GV70_HUMAN	Protein	0.000902033	107	0.000515324	57	0.000867188	134	TRUE	TRUE
A0A024RC42	A0A024RC42_HUMAN	Protein	0.00124499	153	0.00351711	2687	0.000872543	135	TRUE	TRUE
Q16558	KCMB1_HUMAN	Protein	0.00132196	169	0.00630395	6031	0.000885631	136	TRUE	TRUE
O43897	TLL1_HUMAN	Protein	0.00078938	83	0.000824397	191	0.000886218	137	TRUE	TRUE
P01833	PIGR_HUMAN	Protein	0.00098946	116	0.000444395	38	0.000900647	138	TRUE	TRUE
Q9NWQ4	GPT2L_HUMAN	Protein	0.00144686	185	0.00103525	317	0.000900995	139	TRUE	TRUE
Q96NW7	LRRC7_HUMAN	Protein	0.00577795	1490	0.00459419	4304	0.000904668	140	FALSE	TRUE
Q8NGN4	O10G9_HUMAN	Protein	0.00579232	1497	0.000466021	43	0.000910578	141	TRUE	TRUE
C9JF40	C9JF40_HUMAN	Protein	0.0010079	119	0.00100169	293	0.000911527	142	TRUE	TRUE
B4DIF4	B4DIF4_HUMAN	Protein	0.00187361	262	0.000765007	164	0.000913548	143	TRUE	TRUE
A0A0A0MSY6	A0A0A0MSY6_HUMAN	Protein	0.00187374	263	0.00076503	165	0.000913594	144	TRUE	TRUE
A0A087WXC8	A0A087WXC8_HUMAN	Protein	0.00112408	135	0.000663689	122	0.000920085	145	TRUE	TRUE
Q6PEK4	Q6PEK4_HUMAN	Protein	0.00112412	136	0.000663708	123	0.000920115	146	TRUE	TRUE
Q9C0H9	SRCN1_HUMAN	Protein	0.000830737	98	0.00558145	5458	0.000925796	147	TRUE	TRUE
A0A126GVK5	A0A126GVK5_HUMAN	Protein	0.000803867	88	0.000540548	69	0.00092823	148	TRUE	TRUE
Q96DB9	FXYD5_HUMAN	Protein	0.00111955	134	0.000545255	72	0.000928791	149	TRUE	TRUE
Q15818	NPTX1_HUMAN	Protein	0.00681455	1861	0.00316197	2298	0.000950627	150	FALSE	TRUE
Q8NH56	O52N5_HUMAN	Protein	0.000635225	56	0.0010888	361	0.000956367	151	TRUE	TRUE
Q9NYT6	ZN226_HUMAN	Protein	0.00249699	416	0.000959013	275	0.00096013	152	TRUE	TRUE
A6NK59	ASB14_HUMAN	Protein	0.000568947	53	0.0290384	12009	0.000960955	153	TRUE	TRUE
A5PLQ8	A5PLQ8_HUMAN	Protein	0.00125314	154	0.0114301	8440	0.000964267	154	TRUE	TRUE
O60844	ZG16_HUMAN	Protein	0.00178255	249	0.000571937	83	0.000965522	155	TRUE	TRUE
Q8N6Q3	CD177_HUMAN	Protein	0.000951011	110	0.000676827	126	0.000967582	156	TRUE	TRUE
P78348	ASIC1_HUMAN	Protein	0.00217173	332	0.000540761	70	0.000972875	157	TRUE	TRUE
A0A0K0K1I9	A0A0K0K1I9_HUMAN	Protein	0.00113256	138	0.00176109	900	0.000981845	158	TRUE	TRUE
O14896	IRF6_HUMAN	Protein	0.00277151	480	0.00258936	1722	0.000983967	159	TRUE	TRUE
Q5VYP0	S31A3_HUMAN	Protein	0.000586135	54	0.0111112	8331	0.000990458	160	TRUE	TRUE
X1WI26	X1WI26_HUMAN	Protein	0.00145335	188	0.00075324	159	0.000995517	161	TRUE	TRUE
Q13822	ENPP2_HUMAN	Protein	0.000990369	117	0.00284658	1945	0.00100195	162	TRUE	TRUE
A6NL08	O6C75_HUMAN	Protein	0.00158832	212	0.00118274	430	0.00100419	163	TRUE	TRUE
Q86V24	PAQR2_HUMAN	Protein	0.00109914	129	0.000567616	81	0.00100677	164	TRUE	TRUE
P05783	K1C18_HUMAN	Protein	0.00101526	120	0.000596679	95	0.00100989	165	TRUE	TRUE
A0A126GVP9	A0A126GVP9_HUMAN	Protein	0.0010692	127	0.000733278	154	0.00101794	166	TRUE	TRUE
Q5TA78	LCE4A_HUMAN	Protein	0.00101917	122	0.00107899	355	0.00102396	167	TRUE	TRUE
A0A140VJV8	A0A140VJV8_HUMAN	Protein	0.000785108	80	0.00340373	2571	0.00104477	168	TRUE	TRUE
Q04741	EMX1_HUMAN	Protein	0.0022235	345	0.000424462	34	0.00104525	169	TRUE	TRUE
Q96PD5	PGRP2_HUMAN	Protein	0.00120609	149	0.00078111	171	0.00104636	170	TRUE	TRUE
P41219	PERI_HUMAN	Protein	0.00164065	223	0.00172603	869	0.00104941	171	TRUE	TRUE
Q8N9S9	SNX31_HUMAN	Protein	0.00394408	857	0.00291027	2020	0.00105102	172	FALSE	TRUE
B4DGR6	B4DGR6_HUMAN	Protein	0.0037397	797	0.0042221	3765	0.00105546	173	TRUE	TRUE
O15480	MAGB3_HUMAN	Protein	0.00594437	1553	0.00110828	376	0.00105733	174	TRUE	TRUE
O76024	WFS1_HUMAN	Protein	0.00276403	479	0.000493279	51	0.00105946	175	TRUE	TRUE
B4DZ96	B4DZ96_HUMAN	Protein	0.00142823	184	0.00102734	312	0.00106224	176	TRUE	TRUE
P30043	BLVRB_HUMAN	Protein	0.00304267	571	0.00291735	2027	0.00106397	177	TRUE	TRUE
Q9UBP4	DKK3_HUMAN	Protein	0.0012342	151	0.000603349	97	0.00107389	178	TRUE	TRUE
Q9HC10	OTOF_HUMAN	Protein	0.00108077	128	0.00107143	349	0.00107726	179	TRUE	TRUE
Q15121	PEA15_HUMAN	Protein	0.00131447	166	0.000742963	157	0.00108052	180	TRUE	TRUE
Q99542	MMP19_HUMAN	Protein	0.00118571	146	0.00120378	449	0.00108419	181	TRUE	TRUE
Q14644	RASA3_HUMAN	Protein	0.00126367	157	0.00093699	266	0.00108592	182	TRUE	TRUE
Q16342	PDCD2_HUMAN	Protein	0.00145883	190	0.000524899	60	0.0010937	183	TRUE	TRUE
P16499	PDE6A_HUMAN	Protein	0.00117786	144	0.0167132	9865	0.00109547	184	TRUE	TRUE
Q9NQX7	ITM2C_HUMAN	Protein	0.00151071	198	0.00137395	571	0.00109614	185	TRUE	TRUE
D2XT27	D2XT27_HUMAN	Protein	0.00148484	193	0.00218659	1297	0.00109852	186	TRUE	TRUE
P31512	FMO4_HUMAN	Protein	0.00208384	322	0.000610893	100	0.00109974	187	TRUE	TRUE
Q8IZJ4	RGDSR_HUMAN	Protein	0.00698303	1925	0.00222821	1336	0.00111864	188	FALSE	TRUE
A0A140VJE5	A0A140VJE5_HUMAN	Protein	0.00341201	698	0.0121411	8685	0.00112383	189	TRUE	TRUE
Q8NHL6	LIRB1_HUMAN	Protein	0.00128938	161	0.000550208	75	0.00112399	190	TRUE	TRUE
Q16663	CCL15_HUMAN	Protein	0.00079802	86	0.00128129	507	0.0011258	191	TRUE	TRUE
Q8WXT5	FX4L4_HUMAN	Protein	0.00224045	350	0.000716446	148	0.00112724	192	TRUE	TRUE
A6NNM2	A6NNM2_HUMAN	Protein	0.00312651	609	0.00639163	6097	0.00112801	193	TRUE	TRUE
B3KWY5	B3KWY5_HUMAN	Protein	0.0031266	610	0.00639123	6095	0.00112802	194	TRUE	TRUE
J3JS66	J3JS66_HUMAN	Protein	0.00312671	611	0.00639171	6098	0.00112809	195	TRUE	TRUE
Q7Z443	PK1L3_HUMAN	Protein	0.0011876	147	0.000710101	144	0.00113968	196	TRUE	TRUE
Q15111	PLCL1_HUMAN	Protein	0.00147825	192	0.000619307	103	0.00114299	197	TRUE	TRUE
A0A126GVR1	A0A126GVR1_HUMAN	Protein	0.00149406	195	0.000589989	92	0.00116128	198	TRUE	TRUE
O94907	DKK1_HUMAN	Protein	0.00666618	1799	0.0207669	10693	0.00116867	199	FALSE	TRUE
Q9BZB8	CPEB1_HUMAN	Protein	0.00274295	473	0.000923929	254	0.00117696	200	TRUE	TRUE
Q9Y6R0	NUMBL_HUMAN	Protein	0.00165887	226	0.00229946	1410	0.00117974	201	TRUE	TRUE
Q717R9	CYS1_HUMAN	Protein	0.0053391	1319	0.0117948	8566	0.00118172	202	FALSE	TRUE
Q96DE0	NUD16_HUMAN	Protein	0.00231297	375	0.00555513	5435	0.0011986	203	TRUE	TRUE
Q96QU4	FRG2B_HUMAN	Protein	0.0026144	445	0.000491776	49	0.00119921	204	TRUE	TRUE
Q9UJY5	GGA1_HUMAN	Protein	0.00145037	186	0.00164962	814	0.00120319	205	TRUE	TRUE
P55087	AQP4_HUMAN	Protein	0.0011449	140	0.000683218	130	0.00120431	206	TRUE	TRUE
B4DYF7	B4DYF7_HUMAN	Protein	0.000965065	111	0.00449774	4186	0.00120763	207	TRUE	TRUE
Q1XH10	SKDA1_HUMAN	Protein	0.00131452	167	0.0107842	8227	0.00120822	208	TRUE	TRUE
P20292	AL5AP_HUMAN	Protein	0.00132161	168	0.0019677	1117	0.00120849	209	TRUE	TRUE
O75223	GGCT_HUMAN	Protein	0.00125944	156	0.000939771	268	0.00121016	210	TRUE	TRUE
O15446	RPA34_HUMAN	Protein	0.000668492	62	0.030483	12203	0.00121039	211	TRUE	TRUE
Q9H306	MMP27_HUMAN	Protein	0.00137945	179	0.000948411	271	0.00121347	212	TRUE	TRUE
P57679	EVC_HUMAN	Protein	0.00841583	2474	0.00133071	541	0.00121808	213	TRUE	TRUE
Q9P2M7	CING_HUMAN	Protein	0.00133762	172	0.0019252	1077	0.00121947	214	TRUE	TRUE
Q53F26	Q53F26_HUMAN	Protein	0.00110227	130	0.00183655	984	0.00122352	215	TRUE	TRUE
P0CJ87	DU4L4_HUMAN	Protein	0.00242529	399	0.00055534	79	0.00123265	216	TRUE	TRUE
A0A126GVN0	A0A126GVN0_HUMAN	Protein	0.00154084	204	0.000910095	243	0.00123845	217	TRUE	TRUE
Q96FC7	PHIPL_HUMAN	Protein	0.00137923	178	0.000644663	115	0.00124625	218	TRUE	TRUE
A0A024RAV6	A0A024RAV6_HUMAN	Protein	0.00198511	288	0.00321507	2351	0.00125035	219	TRUE	TRUE
Q9UIW0	VAX2_HUMAN	Protein	0.00929961	2799	0.00380113	3046	0.00126119	220	FALSE	TRUE
Q8NFG4	FLCN_HUMAN	Protein	0.00157593	210	0.010446	8092	0.00126391	221	TRUE	TRUE
P62837	UB2D2_HUMAN	Protein	0.000995256	118	0.0147428	9397	0.0012653	222	TRUE	TRUE
P11844	CRGA_HUMAN	Protein	0.0018738	264	0.00264613	1769	0.00126774	223	TRUE	TRUE
A6NF89	OR6C6_HUMAN	Protein	0.00231194	371	0.00246812	1582	0.001273	224	TRUE	TRUE
O95390	GDF11_HUMAN	Protein	0.00137321	175	0.00129093	512	0.00127546	225	TRUE	TRUE
Q9HC57	WFDC1_HUMAN	Protein	0.00129552	162	0.000915622	247	0.00127749	226	TRUE	TRUE
Q5MNV8	FBX47_HUMAN	Protein	0.00155372	208	0.000739736	155	0.00127857	227	TRUE	TRUE
Q96RA2	OR7D2_HUMAN	Protein	0.00177736	246	0.00140374	591	0.00128052	228	TRUE	TRUE
Q9NQ40	S52A3_HUMAN	Protein	0.00133509	171	0.00136418	563	0.00128535	229	TRUE	TRUE
Q53Y30	Q53Y30_HUMAN	Protein	0.00938002	2827	0.000327212	12	0.00128538	230	TRUE	TRUE
P78358	CTG1B_HUMAN	Protein	0.0027025	468	0.000535966	67	0.00128929	231	TRUE	TRUE
Q9UEF7	KLOT_HUMAN	Protein	0.00104793	125	0.00139835	586	0.00128996	232	TRUE	TRUE
Q96SL4	GPX7_HUMAN	Protein	0.00159187	213	0.000852686	211	0.00129126	233	TRUE	TRUE
Q9UPW5	CBPC1_HUMAN	Protein	0.00313794	619	0.00368785	2897	0.00129654	234	TRUE	TRUE
Q15835	RK_HUMAN	Protein	0.000987203	114	0.00112312	387	0.00129936	235	TRUE	TRUE
Q96DX5	ASB9_HUMAN	Protein	0.000825725	93	0.01932	10426	0.00129984	236	TRUE	TRUE
M0QZ24	M0QZ24_HUMAN	Protein	0.00147212	191	0.000697901	137	0.00130467	237	TRUE	TRUE
Q96EN8	MOCOS_HUMAN	Protein	0.00184596	259	0.00248588	1597	0.00130713	238	TRUE	TRUE
Q8NGF1	O52R1_HUMAN	Protein	0.00534626	1323	0.000417402	28	0.00130778	239	TRUE	TRUE
B2RNT0	B2RNT0_HUMAN	Protein	0.00283636	505	0.00563806	5514	0.00132196	240	TRUE	TRUE
B7Z934	B7Z934_HUMAN	Protein	0.00283648	506	0.00563809	5515	0.00132202	241	TRUE	TRUE
Q8NBP7	PCSK9_HUMAN	Protein	0.00182576	254	0.000523127	58	0.00132814	242	TRUE	TRUE
Q9HAY6	BCDO1_HUMAN	Protein	0.00222464	346	0.000893008	233	0.00133248	243	TRUE	TRUE
Q5VWQ8	DAB2P_HUMAN	Protein	0.00436058	990	0.00042796	36	0.00133312	244	TRUE	TRUE
P28838	AMPL_HUMAN	Protein	0.00646195	1733	0.00406528	3444	0.00133463	245	FALSE	TRUE
Q8NGQ4	O10Q1_HUMAN	Protein	0.00374685	800	0.00180083	934	0.00134035	246	TRUE	TRUE
O43548	TGM5_HUMAN	Protein	0.00176359	241	0.00135162	553	0.00135675	247	TRUE	TRUE
P16444	DPEP1_HUMAN	Protein	0.00367412	780	0.00309119	2212	0.00135753	248	TRUE	TRUE
P08572	CO4A2_HUMAN	Protein	0.00133508	170	0.00102951	314	0.00136151	249	TRUE	TRUE
Q99541	PLIN2_HUMAN	Protein	0.00268374	460	0.000653799	118	0.00136465	250	TRUE	TRUE
Q6IB77	GLYAT_HUMAN	Protein	0.00153506	202	0.000840234	203	0.00136739	251	TRUE	TRUE
Q13790	APOF_HUMAN	Protein	0.00193224	280	0.00195084	1098	0.00136784	252	TRUE	TRUE
P32927	IL3RB_HUMAN	Protein	0.00140536	180	0.000832749	197	0.00137943	253	TRUE	TRUE
Q08722	CD47_HUMAN	Protein	0.00165112	225	0.000657791	119	0.00138124	254	TRUE	TRUE
Q0VAL1	Q0VAL1_HUMAN	Protein	0.00328386	657	0.0149728	9455	0.00138795	255	TRUE	TRUE
Q9BWM7	SFXN3_HUMAN	Protein	0.00164424	224	0.000772184	168	0.00139451	256	TRUE	TRUE
Q6P152	Q6P152_HUMAN	Protein	0.00282937	498	0.00269067	1788	0.00139555	257	TRUE	TRUE
A5D6V9	A5D6V9_HUMAN	Protein	0.00282943	499	0.00269075	1789	0.00139557	258	TRUE	TRUE
A0A087WYR8	A0A087WYR8_HUMAN	Protein	0.00282928	497	0.00269091	1792	0.00139558	259	TRUE	TRUE
Q8N5B3	Q8N5B3_HUMAN	Protein	0.00282946	500	0.00269078	1790	0.00139566	260	TRUE	TRUE
Q9GZK7	O11A1_HUMAN	Protein	0.00388401	825	0.000514799	56	0.00139946	261	TRUE	TRUE
P17677	NEUM_HUMAN	Protein	0.00155292	207	0.00124524	480	0.00140188	262	TRUE	TRUE
A0A126GW96	A0A126GW96_HUMAN	Protein	0.00171736	236	0.00085176	210	0.00141916	263	TRUE	TRUE
Q99958	FOXC2_HUMAN	Protein	0.00964371	2911	0.00410675	3528	0.00142069	264	FALSE	TRUE
Q8NFJ5	RAI3_HUMAN	Protein	0.00346533	714	0.000838319	201	0.00142569	265	TRUE	TRUE
B3KTT7	B3KTT7_HUMAN	Protein	0.00154148	205	0.000865996	219	0.00143052	266	TRUE	TRUE
Q495U3	Q495U3_HUMAN	Protein	0.00154152	206	0.000866018	220	0.00143054	267	TRUE	TRUE
P48169	GBRA4_HUMAN	Protein	0.00111643	133	0.00245791	1574	0.0014426	268	TRUE	TRUE
P29973	CNGA1_HUMAN	Protein	0.0029194	534	0.000546547	73	0.00144436	269	TRUE	TRUE
Q8NGC0	O5AU1_HUMAN	Protein	0.00599687	1573	0.00380568	3055	0.00144504	270	FALSE	TRUE
P15814	IGLL1_HUMAN	Protein	0.00198633	289	0.000581132	86	0.00144635	271	TRUE	TRUE
O00219	HYAS3_HUMAN	Protein	0.00409349	913	0.00368379	2891	0.0014484	272	FALSE	TRUE
P24347	MMP11_HUMAN	Protein	0.00141235	182	0.00108136	356	0.0014503	273	TRUE	TRUE
Q8WZ75	ROBO4_HUMAN	Protein	0.00175417	240	0.000785866	174	0.00145358	274	TRUE	TRUE
O95864	FADS2_HUMAN	Protein	0.00218292	335	0.00136912	565	0.00145838	275	TRUE	TRUE
P17655	CAN2_HUMAN	Protein	0.00154036	203	0.00096606	280	0.00146319	276	TRUE	TRUE
Q8TE85	GRHL3_HUMAN	Protein	0.00152961	201	0.00100867	295	0.00146327	277	TRUE	TRUE
Q8IWB9	TEX2_HUMAN	Protein	0.00317432	625	0.00051159	55	0.00146427	278	TRUE	TRUE
Q8NAP7	Q8NAP7_HUMAN	Protein	0.00216042	331	0.00143589	618	0.00148248	279	TRUE	TRUE
P51826	AFF3_HUMAN	Protein	0.00216036	330	0.00143594	619	0.00148249	280	TRUE	TRUE
P51805	PLXA3_HUMAN	Protein	0.0033009	666	0.000834527	198	0.00148329	281	TRUE	TRUE
Q9BVA6	FICD_HUMAN	Protein	0.00201427	303	0.00101085	300	0.00148362	282	TRUE	TRUE
A5JSJ9	A5JSJ9_HUMAN	Protein	0.00207981	321	0.00791179	7023	0.00149224	283	TRUE	TRUE
Q6IMI6	ST1C3_HUMAN	Protein	0.00363637	768	0.00329508	2456	0.00149312	284	TRUE	TRUE
Q6ZW05	PTHD4_HUMAN	Protein	0.00227621	358	0.00209683	1220	0.00149738	285	TRUE	TRUE
M0R0J5	M0R0J5_HUMAN	Protein	0.00348079	719	0.000550862	76	0.00149887	286	TRUE	TRUE
P42696	RBM34_HUMAN	Protein	0.00113265	139	0.0249815	11413	0.00150348	287	TRUE	TRUE
Q9UJW2	TINAG_HUMAN	Protein	0.00178327	250	0.000994205	289	0.00150448	288	TRUE	TRUE
Q96E39	RMXL1_HUMAN	Protein	0.00188367	266	0.067229	15499	0.00150602	289	TRUE	TRUE
P62805	H4_HUMAN	Protein	0.00111185	132	0.0486643	14134	0.00150971	290	TRUE	TRUE
Q8TF62	AT8B4_HUMAN	Protein	0.00195415	284	0.0154588	9562	0.00151161	291	TRUE	TRUE
Q9Y5G2	PCDGE_HUMAN	Protein	0.00166766	227	0.00341368	2581	0.0015207	292	TRUE	TRUE
Q86YV0	RASL3_HUMAN	Protein	0.00220964	341	0.000827618	195	0.00152399	293	TRUE	TRUE
Q8NH41	OR4KF_HUMAN	Protein	0.00366089	775	0.00124427	479	0.00153015	294	TRUE	TRUE
O75689	ADAP1_HUMAN	Protein	0.00171464	235	0.000883708	226	0.00153721	295	TRUE	TRUE
Q14254	FLOT2_HUMAN	Protein	0.00199381	292	0.000813023	182	0.00153785	296	TRUE	TRUE
Q16254	E2F4_HUMAN	Protein	0.000867214	101	0.0720248	15836	0.0015386	297	TRUE	TRUE
Q96JY6	PDLI2_HUMAN	Protein	0.00420933	938	0.00140251	590	0.00154104	298	TRUE	TRUE
Q8IYT1	FA71A_HUMAN	Protein	0.00263674	449	0.00071615	147	0.00154171	299	TRUE	TRUE
Q96HJ9	FMC1_HUMAN	Protein	0.00184178	258	0.000878078	222	0.00154251	300	TRUE	TRUE
Q13835	PKP1_HUMAN	Protein	0.00150741	197	0.0016201	778	0.00154786	301	TRUE	TRUE
A0A126GW13	A0A126GW13_HUMAN	Protein	0.00248387	413	0.000677528	127	0.00155045	302	TRUE	TRUE
P33992	MCM5_HUMAN	Protein	0.00110985	131	0.020016	10559	0.00155962	303	TRUE	TRUE
A0A0A6YYJ8	A0A0A6YYJ8_HUMAN	Protein	0.00187068	261	0.000890374	231	0.00156469	304	TRUE	TRUE
Q9NPQ8	RIC8A_HUMAN	Protein	0.00265737	455	0.000592667	93	0.00156523	305	TRUE	TRUE
A8K0E7	A8K0E7_HUMAN	Protein	0.0020029	295	0.00223629	1341	0.00156622	306	TRUE	TRUE
B4E2D8	B4E2D8_HUMAN	Protein	0.00200293	296	0.00223642	1343	0.00156628	307	TRUE	TRUE
B4DUA8	B4DUA8_HUMAN	Protein	0.00200302	297	0.00223653	1345	0.00156634	308	TRUE	TRUE
O43294	TGFI1_HUMAN	Protein	0.0070926	1973	0.000899793	240	0.00156906	309	TRUE	TRUE
Q8NEV8	EXPH5_HUMAN	Protein	0.00341431	699	0.000852726	212	0.00156998	310	TRUE	TRUE
Q6NUJ2	CK087_HUMAN	Protein	0.00505306	1228	0.000492901	50	0.00157946	311	TRUE	TRUE
Q92828	COR2A_HUMAN	Protein	0.00176371	242	0.0012538	488	0.00158299	312	TRUE	TRUE
O43462	MBTP2_HUMAN	Protein	0.00679669	1852	0.0005736	85	0.00158471	313	TRUE	TRUE
A0A1K0FUB6	A0A1K0FUB6_HUMAN	Protein	0.00140871	181	0.00212082	1230	0.00158752	314	TRUE	TRUE
Q9Y543	HES2_HUMAN	Protein	0.00190078	269	0.00253782	1646	0.00158786	315	TRUE	TRUE
Q8WUY9	DEP1B_HUMAN	Protein	0.00160626	214	0.00178151	913	0.00158836	316	TRUE	TRUE
Q9BXE3	Q9BXE3_HUMAN	Protein	0.00161065	217	0.0017868	917	0.00159316	317	TRUE	TRUE
P55899	FCGRN_HUMAN	Protein	0.00149476	196	0.00321258	2347	0.00159704	318	TRUE	TRUE
Q01543	FLI1_HUMAN	Protein	0.00200407	299	0.00135337	555	0.00159748	319	TRUE	TRUE
O75541	ZN821_HUMAN	Protein	0.00194141	282	0.00100215	294	0.00160736	320	TRUE	TRUE
O76093	FGF18_HUMAN	Protein	0.00233944	379	0.00378482	3024	0.00160777	321	TRUE	TRUE
Q8NGR3	OR1K1_HUMAN	Protein	0.00179822	252	0.000776199	169	0.00160826	322	TRUE	TRUE
P08133	ANXA6_HUMAN	Protein	0.00341072	696	0.000490541	48	0.00161687	323	TRUE	TRUE
Q9ULZ9	MMP17_HUMAN	Protein	0.00157979	211	0.002065	1194	0.00161698	324	TRUE	TRUE
P0C2W1	FBSP1_HUMAN	Protein	0.00424021	948	0.00134079	549	0.00162006	325	TRUE	TRUE
Q9Y2E5	MA2B2_HUMAN	Protein	0.00181606	253	0.000931255	261	0.00162333	326	TRUE	TRUE
Q99616	CCL13_HUMAN	Protein	0.00135839	173	0.00162814	784	0.00162586	327	TRUE	TRUE
Q14847	LASP1_HUMAN	Protein	0.00278499	487	0.00121526	459	0.00162788	328	TRUE	TRUE
A0A126GWR7	A0A126GWR7_HUMAN	Protein	0.0018951	268	0.0019598	1108	0.00162798	329	TRUE	TRUE
O94964	SOGA1_HUMAN	Protein	0.00504031	1222	0.00106646	346	0.0016328	330	TRUE	TRUE
Q4ZG40	Q4ZG40_HUMAN	Protein	0.00137513	176	0.00164115	796	0.00163456	331	TRUE	TRUE
B3KUL8	B3KUL8_HUMAN	Protein	0.00223819	349	0.00350726	2671	0.00164488	332	TRUE	TRUE
Q5KU17	Q5KU17_HUMAN	Protein	0.00116492	142	0.00428471	3866	0.00164857	333	TRUE	TRUE
A4ZKH2	A4ZKH2_HUMAN	Protein	0.00116502	143	0.00428479	3868	0.00164868	334	TRUE	TRUE
Q8WXI2	CNKR2_HUMAN	Protein	0.00332633	672	0.00060608	99	0.00165274	335	TRUE	TRUE
Q8WWZ3	EDAD_HUMAN	Protein	0.00285738	514	0.000920568	252	0.00165362	336	TRUE	TRUE
Q8WVK2	SNR27_HUMAN	Protein	0.00091352	108	0.0785139	16213	0.00165664	337	TRUE	TRUE
P20062	TCO2_HUMAN	Protein	0.00172833	237	0.00123171	467	0.00165949	338	TRUE	TRUE
Q9BYH1	SE6L1_HUMAN	Protein	0.00190594	272	0.00104069	322	0.00166238	339	TRUE	TRUE
P05111	INHA_HUMAN	Protein	0.00176577	243	0.00111677	382	0.00166448	340	TRUE	TRUE
P50552	VASP_HUMAN	Protein	0.003619	762	0.00221892	1331	0.00166474	341	TRUE	TRUE
Q9Y4K1	CRBG1_HUMAN	Protein	0.00204279	316	0.00105291	327	0.00166554	342	TRUE	TRUE
Q8WWY8	LIPH_HUMAN	Protein	0.00200855	302	0.000916485	249	0.00166791	343	TRUE	TRUE
P09543	CN37_HUMAN	Protein	0.00162147	219	0.002871	1974	0.00167225	344	TRUE	TRUE
P0CJ75	HMN8_HUMAN	Protein	0.00196496	286	0.00115189	408	0.00167367	345	TRUE	TRUE
Q5T7P3	LCE1B_HUMAN	Protein	0.00400318	880	0.0174987	10066	0.00167519	346	FALSE	TRUE
O14966	RAB7L_HUMAN	Protein	0.00237456	387	0.000801191	178	0.00168095	347	TRUE	TRUE
P60006	APC15_HUMAN	Protein	0.00102016	123	0.0339311	12695	0.00168135	348	TRUE	TRUE
Q13042	CDC16_HUMAN	Protein	0.00118877	148	0.0398699	13328	0.00168372	349	TRUE	TRUE
Q5VZE5	NAA35_HUMAN	Protein	0.00201636	304	0.000929965	260	0.00169091	350	TRUE	TRUE
P60508	SYCY2_HUMAN	Protein	0.00203987	313	0.00419493	3706	0.00169305	351	TRUE	TRUE
Q96H15	TIMD4_HUMAN	Protein	0.00178204	248	0.00143396	615	0.00170589	352	TRUE	TRUE
Q9BQE4	SELS_HUMAN	Protein	0.00207762	320	0.00101916	307	0.00170843	353	TRUE	TRUE
Q86W47	KCMB4_HUMAN	Protein	0.00185025	260	0.0201755	10590	0.00170865	354	TRUE	TRUE
Q9P1A6	DLGP2_HUMAN	Protein	0.00170782	233	0.00180984	947	0.00171016	355	TRUE	TRUE
Q5T751	LCE1C_HUMAN	Protein	0.00145198	187	0.00181434	951	0.00171795	356	TRUE	TRUE
A6NGG8	CB071_HUMAN	Protein	0.0117597	3626	0.000755501	161	0.00171922	357	TRUE	TRUE
Q9H7D0	DOCK5_HUMAN	Protein	0.00434161	982	0.00130117	524	0.00171928	358	TRUE	TRUE
Q969R2	OSBP2_HUMAN	Protein	0.00342574	705	0.000823171	188	0.00173103	359	TRUE	TRUE
Q8NGQ6	OR9I1_HUMAN	Protein	0.00717989	2008	0.000533397	66	0.00173144	360	TRUE	TRUE
P0DP74	D130A_HUMAN	Protein	0.00128008	159	0.00479516	4571	0.00173255	361	TRUE	TRUE
P0DP73	D130B_HUMAN	Protein	0.00128014	160	0.00479534	4572	0.00173265	362	TRUE	TRUE
Q9Y236	OSGI2_HUMAN	Protein	0.00190885	273	0.00176603	905	0.00173324	363	TRUE	TRUE
P0C7U3	ZH11B_HUMAN	Protein	0.00282247	495	0.000573477	84	0.00173659	364	TRUE	TRUE
Q5TAQ9	DCAF8_HUMAN	Protein	0.00244392	405	0.000825445	193	0.00173838	365	TRUE	TRUE
I3L3R1	I3L3R1_HUMAN	Protein	0.00160815	215	0.00113266	389	0.00173882	366	TRUE	TRUE
Q8N8T3	Q8N8T3_HUMAN	Protein	0.00160824	216	0.00113275	390	0.00173894	367	TRUE	TRUE
Q8TC99	FNDC8_HUMAN	Protein	0.00229926	368	0.000990155	287	0.0017397	368	TRUE	TRUE
Q59G28	Q59G28_HUMAN	Protein	0.00240901	394	0.0012993	521	0.00174244	369	TRUE	TRUE
P61247	RS3A_HUMAN	Protein	0.00127425	158	0.0182063	10222	0.00174267	370	TRUE	TRUE
B1AK53	ESPN_HUMAN	Protein	0.00192108	277	0.00388177	3144	0.00175062	371	TRUE	TRUE
Q9BVG9	PTSS2_HUMAN	Protein	0.00200051	294	0.00101671	306	0.00175226	372	TRUE	TRUE
P30273	FCERG_HUMAN	Protein	0.00201957	306	0.000849182	209	0.00175611	373	TRUE	TRUE
Q9H4D0	CSTN2_HUMAN	Protein	0.00250961	418	0.0254	11482	0.00175923	374	TRUE	TRUE
Q5GIA6	Q5GIA6_HUMAN	Protein	0.00200767	301	0.00115799	414	0.00176176	375	TRUE	TRUE
Q9UK85	DKKL1_HUMAN	Protein	0.00206433	317	0.00109479	366	0.00176882	376	TRUE	TRUE
Q5TG30	RHG40_HUMAN	Protein	0.0019769	287	0.00171335	866	0.0017691	377	TRUE	TRUE
P15586	GNS_HUMAN	Protein	0.00199746	293	0.00436324	3993	0.00177798	378	TRUE	TRUE
Q96R69	OR4F4_HUMAN	Protein	0.0016863	232	0.00126153	494	0.0017806	379	TRUE	TRUE
Q5T0J7	TEX35_HUMAN	Protein	0.00339621	690	0.000840197	202	0.00178216	380	TRUE	TRUE
P51788	CLCN2_HUMAN	Protein	0.00311529	603	0.000524912	61	0.00178282	381	TRUE	TRUE
P04259	K2C6B_HUMAN	Protein	0.00177596	244	0.00185484	1011	0.00178998	382	TRUE	TRUE
Q8IWZ4	TRI48_HUMAN	Protein	0.002824	496	0.00058756	88	0.00179314	383	TRUE	TRUE
Q9C0K0	BC11B_HUMAN	Protein	0.00653396	1753	0.000415501	27	0.00179758	384	TRUE	TRUE
O95800	GPR75_HUMAN	Protein	0.00236358	385	0.00197331	1118	0.00179956	385	TRUE	TRUE
O95025	SEM3D_HUMAN	Protein	0.00242401	398	0.00107095	348	0.00180005	386	TRUE	TRUE
A0A024R3J8	A0A024R3J8_HUMAN	Protein	0.00218022	334	0.00233217	1444	0.00180141	387	TRUE	TRUE
Q9BSN7	TM204_HUMAN	Protein	0.00247108	412	0.00144837	630	0.00180161	388	TRUE	TRUE
Q8NGK4	O52K1_HUMAN	Protein	0.00173584	239	0.00191998	1074	0.00180421	389	TRUE	TRUE
Q9NRQ2	PLS4_HUMAN	Protein	0.00228319	361	0.00105027	326	0.0018105	390	TRUE	TRUE
Q68DL7	CR063_HUMAN	Protein	0.00325889	647	0.000862657	218	0.00181616	391	TRUE	TRUE
Q8N1M1	BEST3_HUMAN	Protein	0.00227883	359	0.000855685	213	0.00181848	392	TRUE	TRUE
C4IXS7	C4IXS7_HUMAN	Protein	0.00301273	566	0.000618928	102	0.00182341	393	TRUE	TRUE
Q8N865	CG031_HUMAN	Protein	0.00191158	274	0.00132179	537	0.00182377	394	TRUE	TRUE
Q02818	NUCB1_HUMAN	Protein	0.00191898	276	0.00142765	608	0.00182588	395	TRUE	TRUE
P55196	AFAD_HUMAN	Protein	0.00203971	310	0.0012	443	0.00182595	396	TRUE	TRUE
A8MQ02	A8MQ02_HUMAN	Protein	0.0020398	311	0.00120005	444	0.00182602	397	TRUE	TRUE
J3KN01	J3KN01_HUMAN	Protein	0.00203984	312	0.00120008	445	0.00182606	398	TRUE	TRUE
G1UI22	G1UI22_HUMAN	Protein	0.00203999	314	0.00120015	446	0.00182616	399	TRUE	TRUE
Q9BXJ9	NAA15_HUMAN	Protein	0.00606764	1594	0.000712391	145	0.0018271	400	TRUE	TRUE
P17931	LEG3_HUMAN	Protein	0.002666	457	0.000614932	101	0.0018271	401	TRUE	TRUE
H0YCW9	H0YCW9_HUMAN	Protein	0.00491621	1181	0.00251521	1631	0.0018321	402	FALSE	TRUE
P81274	GPSM2_HUMAN	Protein	0.00280606	494	0.0031211	2248	0.00183424	403	TRUE	TRUE
Q9H6L5	RETR1_HUMAN	Protein	0.00200692	300	0.00162051	779	0.00183446	404	TRUE	TRUE
Q92685	ALG3_HUMAN	Protein	0.00221194	343	0.00108522	359	0.0018348	405	TRUE	TRUE
Q9Y2A9	B3GN3_HUMAN	Protein	0.00347957	718	0.00164354	802	0.00184102	406	TRUE	TRUE
A0A126GWD5	A0A126GWD5_HUMAN	Protein	0.0018332	255	0.00106291	343	0.00184201	407	TRUE	TRUE
P53634	CATC_HUMAN	Protein	0.00173364	238	0.00166841	827	0.00185098	408	TRUE	TRUE
Q99679	GPR21_HUMAN	Protein	0.00237669	388	0.00108408	358	0.001855	409	TRUE	TRUE
Q96BI1	S22AI_HUMAN	Protein	0.00318105	630	0.000708948	141	0.00185507	410	TRUE	TRUE
Q96S59	RANB9_HUMAN	Protein	0.00552388	1377	0.00101449	304	0.0018551	411	TRUE	TRUE
B4DNP1	B4DNP1_HUMAN	Protein	0.00211177	323	0.00128074	506	0.00185658	412	TRUE	TRUE
Q8WWG9	KCNE4_HUMAN	Protein	0.00193174	279	0.0352482	12857	0.00187494	413	TRUE	TRUE
Q9BRJ9	MESP1_HUMAN	Protein	0.00770121	2209	0.00213679	1242	0.00188194	414	FALSE	TRUE
O75051	PLXA2_HUMAN	Protein	0.00206863	318	0.00116411	418	0.00188335	415	TRUE	TRUE
Q2MKA7	RSPO1_HUMAN	Protein	0.0054928	1368	0.00159595	750	0.00188453	416	TRUE	TRUE
P22459	KCNA4_HUMAN	Protein	0.00433915	981	0.0130317	8953	0.0018852	417	FALSE	TRUE
P55064	AQP5_HUMAN	Protein	0.00200339	298	0.00122036	464	0.00188679	418	TRUE	TRUE
Q969F9	HPS3_HUMAN	Protein	0.00291494	532	0.00185261	1009	0.00188687	419	TRUE	TRUE
P61916	NPC2_HUMAN	Protein	0.00240701	393	0.00107333	353	0.00188741	420	TRUE	TRUE
Q96GW9	SYMM_HUMAN	Protein	0.00243584	403	0.00103541	318	0.0018878	421	TRUE	TRUE
B2RNI9	B2RNI9_HUMAN	Protein	0.00329942	665	0.00236373	1471	0.00189197	422	TRUE	TRUE
A0A140VK96	A0A140VK96_HUMAN	Protein	0.00130669	164	0.00811283	7123	0.00189432	423	TRUE	TRUE
A0A126GW45	A0A126GW45_HUMAN	Protein	0.00193995	281	0.00280409	1904	0.00190128	424	TRUE	TRUE
B4DYR9	B4DYR9_HUMAN	Protein	0.000805623	89	0.0534687	14516	0.00190161	425	TRUE	TRUE
A0A0R4J2F1	A0A0R4J2F1_HUMAN	Protein	0.000805677	90	0.0534688	14517	0.00190173	426	TRUE	TRUE
A8MTQ0	NOTO_HUMAN	Protein	0.00191601	275	0.00164176	797	0.00190191	427	TRUE	TRUE
P43366	MAGB1_HUMAN	Protein	0.00283027	501	0.00379637	3042	0.00190464	428	TRUE	TRUE
O95677	EYA4_HUMAN	Protein	0.0024552	406	0.00124765	483	0.00190865	429	TRUE	TRUE
A0A2R8Y892	A0A2R8Y892_HUMAN	Protein	0.00395557	861	0.00321819	2353	0.00191092	430	FALSE	TRUE
A0A2R8YFN1	A0A2R8YFN1_HUMAN	Protein	0.00395579	862	0.00321826	2354	0.00191105	431	FALSE	TRUE
Q96RD7	PANX1_HUMAN	Protein	0.00215133	328	0.00117056	423	0.00191602	432	TRUE	TRUE
Q9Y330	ZBT12_HUMAN	Protein	0.00495873	1197	0.000701789	139	0.00191799	433	TRUE	TRUE
P49619	DGKG_HUMAN	Protein	0.00237029	386	0.00114449	404	0.0019182	434	TRUE	TRUE
Q9BVS4	RIOK2_HUMAN	Protein	0.00162069	218	0.0186331	10300	0.00192759	435	TRUE	TRUE
Q9Y3S1	WNK2_HUMAN	Protein	0.00192604	278	0.00279383	1893	0.00192967	436	TRUE	TRUE
Q8WXA3	RUFY2_HUMAN	Protein	0.00222602	347	0.00122905	466	0.00193116	437	TRUE	TRUE
Q96LM6	TEX37_HUMAN	Protein	0.00575555	1484	0.00965887	7771	0.00193118	438	FALSE	TRUE
Q16633	OBF1_HUMAN	Protein	0.00261302	444	0.00234893	1456	0.00193439	439	TRUE	TRUE
Q8IUN9	CLC10_HUMAN	Protein	0.00229466	366	0.00119404	441	0.00193496	440	TRUE	TRUE
C9JH25	PRRT4_HUMAN	Protein	0.00283838	509	0.000890803	232	0.00193575	441	TRUE	TRUE
Q1HG43	DOXA1_HUMAN	Protein	0.00571574	1472	0.0273667	11778	0.00193641	442	FALSE	TRUE
O95196	CSPG5_HUMAN	Protein	0.00196351	285	0.00138185	575	0.00194099	443	TRUE	TRUE
A0A2U3TZE7	A0A2U3TZE7_HUMAN	Protein	0.00239373	389	0.00147477	646	0.00194158	444	TRUE	TRUE
Q3SY77	UD3A2_HUMAN	Protein	0.0064171	1714	0.000834766	199	0.00194327	445	TRUE	TRUE
Q8TBM7	TM254_HUMAN	Protein	0.00269691	465	0.000973814	284	0.00194756	446	TRUE	TRUE
Q9NZ08	ERAP1_HUMAN	Protein	0.0041502	928	0.000544178	71	0.00195505	447	TRUE	TRUE
Q8IYU8	MICU2_HUMAN	Protein	0.00857399	2532	0.000785887	175	0.00195978	448	TRUE	TRUE
H0YLM1	H0YLM1_HUMAN	Protein	0.00405047	891	0.00579534	5644	0.00196009	449	FALSE	TRUE
B3KTY1	B3KTY1_HUMAN	Protein	0.00405054	892	0.00579583	5647	0.00196011	450	FALSE	TRUE
B4DWP8	B4DWP8_HUMAN	Protein	0.00405063	893	0.00579559	5646	0.00196019	451	FALSE	TRUE
B4E1A9	B4E1A9_HUMAN	Protein	0.00405086	894	0.00579557	5645	0.00196038	452	FALSE	TRUE
Q96DM1	PGBD4_HUMAN	Protein	0.00288871	523	0.000897894	239	0.00196575	453	TRUE	TRUE
Q53QW1	TEX44_HUMAN	Protein	0.00228348	362	0.00148395	658	0.00197843	454	TRUE	TRUE
P23327	SRCH_HUMAN	Protein	0.00198812	290	0.00125251	486	0.00198369	455	TRUE	TRUE
Q2TBA0	KLH40_HUMAN	Protein	0.00287537	519	0.00106272	342	0.00198664	456	TRUE	TRUE
P41732	TSN7_HUMAN	Protein	0.00203754	309	0.00206998	1197	0.00199091	457	TRUE	TRUE
Q6ZP29	LAAT1_HUMAN	Protein	0.00477463	1122	0.00216658	1266	0.00199168	458	FALSE	TRUE
Q5NUL3	FFAR4_HUMAN	Protein	0.0036386	770	0.00383571	3095	0.00199712	459	TRUE	TRUE
M0R2N6	M0R2N6_HUMAN	Protein	0.00124456	152	0.0312148	12309	0.00200254	460	TRUE	TRUE
O60287	NPA1P_HUMAN	Protein	0.00318937	632	0.000824095	189	0.00200276	461	TRUE	TRUE
Q8NGR2	OR1L6_HUMAN	Protein	0.00624887	1655	0.000626321	107	0.00200495	462	TRUE	TRUE
Q9BRR6	ADPGK_HUMAN	Protein	0.00240696	392	0.00116563	419	0.0020071	463	TRUE	TRUE
Q8N815	CNTD1_HUMAN	Protein	0.00252856	424	0.00109816	367	0.00200964	464	TRUE	TRUE
A8K4N2	A8K4N2_HUMAN	Protein	0.00230224	369	0.00150405	672	0.00201054	465	TRUE	TRUE
A0A024R1C2	A0A024R1C2_HUMAN	Protein	0.00230226	370	0.00150403	671	0.00201055	466	TRUE	TRUE
B3KPJ1	B3KPJ1_HUMAN	Protein	0.00235567	384	0.00181936	957	0.00201148	467	TRUE	TRUE
Q9UJ90	KCNE5_HUMAN	Protein	0.0116402	3584	0.000498757	52	0.00201187	468	TRUE	TRUE
P36897	TGFR1_HUMAN	Protein	0.00623743	1654	0.00691566	6472	0.00201336	469	FALSE	TRUE
A0A024R517	A0A024R517_HUMAN	Protein	0.00443082	1008	0.00128823	510	0.00201786	470	TRUE	TRUE
Q06945	SOX4_HUMAN	Protein	0.00250982	419	0.00103165	316	0.00201921	471	TRUE	TRUE
P25774	CATS_HUMAN	Protein	0.00212302	325	0.00254548	1657	0.00202094	472	TRUE	TRUE
Q96B54	ZN428_HUMAN	Protein	0.00251517	421	0.00124014	474	0.00202161	473	TRUE	TRUE
Q5VUR7	A20A3_HUMAN	Protein	0.00693733	1908	0.000526953	62	0.00202166	474	TRUE	TRUE
Q9BYI3	HYCCI_HUMAN	Protein	0.00221056	342	0.00140022	589	0.00202184	475	TRUE	TRUE
P56555	DSCR4_HUMAN	Protein	0.00643288	1719	0.00197596	1120	0.00202317	476	FALSE	TRUE
B2RTT7	B2RTT7_HUMAN	Protein	0.00693593	1907	0.000527697	63	0.00202367	477	TRUE	TRUE
A8K3A2	A8K3A2_HUMAN	Protein	0.00229316	364	0.00130867	529	0.00202682	478	TRUE	TRUE
B4DUZ7	B4DUZ7_HUMAN	Protein	0.00229323	365	0.0013087	530	0.00202687	479	TRUE	TRUE
A0A024R7B2	A0A024R7B2_HUMAN	Protein	0.00229782	367	0.00180583	939	0.00202842	480	TRUE	TRUE
Q9NZC4	EHF_HUMAN	Protein	0.00229102	363	0.00121673	461	0.00202982	481	TRUE	TRUE
Q9HCG7	GBA2_HUMAN	Protein	0.00412195	922	0.000629282	110	0.0020314	482	TRUE	TRUE
Q92954	PRG4_HUMAN	Protein	0.00145544	189	0.00359252	2789	0.00203689	483	TRUE	TRUE
P15907	SIAT1_HUMAN	Protein	0.0027448	475	0.000924625	256	0.00203943	484	TRUE	TRUE
O00311	CDC7_HUMAN	Protein	0.0018789	265	0.0226869	11029	0.00204263	485	TRUE	TRUE
P12018	VPREB_HUMAN	Protein	0.00263075	448	0.00123642	470	0.00204775	486	TRUE	TRUE
Q9H3T3	SEM6B_HUMAN	Protein	0.00225409	353	0.00148255	654	0.00204853	487	TRUE	TRUE
Q499Z4	ZN672_HUMAN	Protein	0.002968	546	0.00110317	370	0.00205003	488	TRUE	TRUE
P02462	CO4A1_HUMAN	Protein	0.00258786	442	0.00114525	405	0.00205024	489	TRUE	TRUE
Q9H2J1	CI037_HUMAN	Protein	0.00392568	849	0.00078425	173	0.0020543	490	TRUE	TRUE
Q9Y6F9	WNT6_HUMAN	Protein	0.00264388	452	0.0129666	8942	0.00205542	491	TRUE	TRUE
Q9UKA4	AKA11_HUMAN	Protein	0.0041326	924	0.00119834	442	0.00206186	492	TRUE	TRUE
V9GZ25	V9GZ25_HUMAN	Protein	0.00422129	945	0.00243948	1556	0.00206369	493	FALSE	TRUE
E7ESW6	E7ESW6_HUMAN	Protein	0.00276263	477	0.00979726	7820	0.00207157	494	TRUE	TRUE
B4DZG8	B4DZG8_HUMAN	Protein	0.00276285	478	0.00979726	7819	0.00207176	495	TRUE	TRUE
Q9NXS2	QPCTL_HUMAN	Protein	0.00914103	2750	0.000758573	162	0.00207366	496	TRUE	TRUE
Q96D09	GASP2_HUMAN	Protein	0.00384175	816	0.00616807	5921	0.00208298	497	TRUE	TRUE
P53673	CRBA4_HUMAN	Protein	0.00203164	308	0.00196427	1112	0.00208421	498	TRUE	TRUE
Q14934	NFAC4_HUMAN	Protein	0.0021796	333	0.0193036	10423	0.00209634	499	TRUE	TRUE
Q9H159	CAD19_HUMAN	Protein	0.00274595	476	0.0065376	6194	0.00209694	500	TRUE	TRUE
Q16777	H2A2C_HUMAN	Protein	0.00167403	230	0.0206975	10682	0.00209917	501	TRUE	TRUE
Q13253	NOGG_HUMAN	Protein	0.00466652	1084	0.000845654	208	0.00209978	502	TRUE	TRUE
Q4G0Y2	Q4G0Y2_HUMAN	Protein	0.0206069	6023	0.012477	8781	0.00210034	503	FALSE	TRUE
Q8N9Y4	F181A_HUMAN	Protein	0.00234767	380	0.00161799	775	0.00210302	504	TRUE	TRUE
Q9Y576	ASB1_HUMAN	Protein	0.00294505	539	0.0238341	11228	0.00210382	505	TRUE	TRUE
Q8N6M6	AMPO_HUMAN	Protein	0.00299092	549	0.0010839	357	0.00210641	506	TRUE	TRUE
Q03591	FHR1_HUMAN	Protein	0.0027998	490	0.000929107	259	0.0021089	507	TRUE	TRUE
P15407	FOSL1_HUMAN	Protein	0.0123404	3840	0.00428697	3872	0.00211222	508	FALSE	TRUE
Q16819	MEP1A_HUMAN	Protein	0.00214442	327	0.00194756	1096	0.00211412	509	TRUE	TRUE
Q7L273	KCTD9_HUMAN	Protein	0.00240596	391	0.00135008	552	0.00211804	510	TRUE	TRUE
P51168	SCNNB_HUMAN	Protein	0.0066335	1790	0.00617779	5928	0.00212201	511	FALSE	TRUE
Q9Y4A8	NF2L3_HUMAN	Protein	0.00256816	432	0.00136043	560	0.00213597	512	TRUE	TRUE
P83105	HTRA4_HUMAN	Protein	0.00242811	400	0.0188227	10325	0.00213993	513	TRUE	TRUE
Q8TF21	ANR24_HUMAN	Protein	0.00310903	596	0.0018881	1044	0.00214074	514	TRUE	TRUE
Q9NWN3	FBX34_HUMAN	Protein	0.00286636	516	0.00118282	431	0.0021423	515	TRUE	TRUE
Q8NGF6	O10W1_HUMAN	Protein	0.00404433	887	0.00138613	576	0.00214591	516	TRUE	TRUE
Q92830	KAT2A_HUMAN	Protein	0.00183487	256	0.0243116	11297	0.0021473	517	TRUE	TRUE
A0A126GVG3	A0A126GVG3_HUMAN	Protein	0.00395742	866	0.000880095	225	0.00214868	518	TRUE	TRUE
Q5TDG3	Q5TDG3_HUMAN	Protein	0.00252098	423	0.00145018	631	0.00214946	519	TRUE	TRUE
Q6PCB6	AB17C_HUMAN	Protein	0.00273478	472	0.00142388	603	0.00215003	520	TRUE	TRUE
Q8TCG1	CIP2A_HUMAN	Protein	0.00235086	382	0.00186159	1022	0.00215099	521	TRUE	TRUE
O95295	SNAPN_HUMAN	Protein	0.00283633	504	0.00120417	451	0.00215177	522	TRUE	TRUE
A6NEH6	TM247_HUMAN	Protein	0.00291445	531	0.00137081	567	0.00215894	523	TRUE	TRUE
Q7Z3G6	PRIC2_HUMAN	Protein	0.00653474	1754	0.00767018	6900	0.00216063	524	FALSE	TRUE
P09326	CD48_HUMAN	Protein	0.00227974	360	0.00155716	714	0.00216078	525	TRUE	TRUE
Q9ULB1	NRX1A_HUMAN	Protein	0.00283685	507	0.00148155	653	0.00216317	526	TRUE	TRUE
Q9C0H5	RHG39_HUMAN	Protein	0.00543916	1350	0.00070971	143	0.00216557	527	TRUE	TRUE
B3KP11	B3KP11_HUMAN	Protein	0.00277335	482	0.0037796	3019	0.00216915	528	TRUE	TRUE
A8K4S1	A8K4S1_HUMAN	Protein	0.00277354	483	0.00377956	3018	0.00216927	529	TRUE	TRUE
A0A024RBV0	A0A024RBV0_HUMAN	Protein	0.00277355	484	0.00377987	3020	0.00216928	530	TRUE	TRUE
K7N7A8	K7N7A8_HUMAN	Protein	0.00347245	717	0.000730896	153	0.00218381	531	TRUE	TRUE
Q6PID8	KLD10_HUMAN	Protein	0.00235047	381	0.00155389	712	0.0021863	532	TRUE	TRUE
Q9H1K6	TLRN1_HUMAN	Protein	0.00251096	420	0.00157008	726	0.00218865	533	TRUE	TRUE
Q8NGZ3	O13G1_HUMAN	Protein	0.00320715	634	0.00102013	308	0.00218923	534	TRUE	TRUE
Q9UPM6	LHX6_HUMAN	Protein	0.00284405	510	0.00426587	3843	0.00219176	535	TRUE	TRUE
B2RXH2	KDM4E_HUMAN	Protein	0.00103871	124	0.0883364	16717	0.00219426	536	TRUE	TRUE
Q96LM9	CT173_HUMAN	Protein	0.00358897	752	0.000954944	273	0.00219621	537	TRUE	TRUE
P21741	MK_HUMAN	Protein	0.00231987	376	0.00164808	813	0.00219975	538	TRUE	TRUE
A0A024R732	A0A024R732_HUMAN	Protein	0.00267024	458	0.0023118	1424	0.00220184	539	TRUE	TRUE
Q8N907	DAND5_HUMAN	Protein	0.00346589	715	0.000967349	281	0.00220749	540	TRUE	TRUE
Q9UI08	EVL_HUMAN	Protein	0.0024152	395	0.00153283	692	0.0022085	541	TRUE	TRUE
P21728	DRD1_HUMAN	Protein	0.00162423	220	0.0154064	9551	0.00221043	542	TRUE	TRUE
A0A0C4DH12	A0A0C4DH12_HUMAN	Protein	0.0025684	433	0.00164591	810	0.0022164	543	TRUE	TRUE
A0A087WXX1	A0A087WXX1_HUMAN	Protein	0.00256857	434	0.00164598	811	0.00221653	544	TRUE	TRUE
Q8N2H4	SYS1_HUMAN	Protein	0.00199316	291	0.00381778	3068	0.0022197	545	TRUE	TRUE
Q5K4E3	POLS2_HUMAN	Protein	0.00249091	414	0.00162407	782	0.00222046	546	TRUE	TRUE
Q5VXU3	CHIC1_HUMAN	Protein	0.0025926	443	0.00142608	607	0.0022269	547	TRUE	TRUE
O00459	P85B_HUMAN	Protein	0.0066967	1811	0.00151633	681	0.0022277	548	TRUE	TRUE
Q8TAC2	JOS2_HUMAN	Protein	0.00350803	726	0.000972902	283	0.00223194	549	TRUE	TRUE
A4D1Z1	A4D1Z1_HUMAN	Protein	0.00342868	706	0.00153764	697	0.00223468	550	TRUE	TRUE
Q8NG94	O11H1_HUMAN	Protein	0.00247008	411	0.00156628	722	0.00223483	551	TRUE	TRUE
O15060	ZBT39_HUMAN	Protein	0.00242923	402	0.00160429	759	0.00223554	552	TRUE	TRUE
O95274	LYPD3_HUMAN	Protein	0.00246357	410	0.00144594	627	0.00224012	553	TRUE	TRUE
P55008	AIF1_HUMAN	Protein	0.00204095	315	0.0110897	8320	0.00224072	554	TRUE	TRUE
Q16557	PSG3_HUMAN	Protein	0.00264223	451	0.00101048	298	0.00224161	555	TRUE	TRUE
Q8NC24	RELL2_HUMAN	Protein	0.00254698	427	0.00163323	787	0.00224172	556	TRUE	TRUE
Q5T681	CJ062_HUMAN	Protein	0.00632079	1679	0.000643751	114	0.00224295	557	TRUE	TRUE
P48664	EAA4_HUMAN	Protein	0.00465395	1082	0.000721763	150	0.00224475	558	TRUE	TRUE
P42892	ECE1_HUMAN	Protein	0.00179734	251	0.0335799	12636	0.00224616	559	TRUE	TRUE
Q9BV20	MTNA_HUMAN	Protein	0.0036904	785	0.000929088	258	0.00224767	560	TRUE	TRUE
Q5VU97	CAHD1_HUMAN	Protein	0.00509299	1239	0.000895984	237	0.00225206	561	TRUE	TRUE
Q9NRS6	SNX15_HUMAN	Protein	0.00731114	2061	0.00114098	396	0.00225218	562	TRUE	TRUE
Q49A88	CCD14_HUMAN	Protein	0.00323217	636	0.0019887	1128	0.00225499	563	TRUE	TRUE
Q07444	NKG2E_HUMAN	Protein	0.00256334	431	0.00132096	536	0.00225544	564	TRUE	TRUE
Q8WVT3	TPC12_HUMAN	Protein	0.00263901	450	0.00155691	713	0.00225583	565	TRUE	TRUE
Q3MIR4	CC50B_HUMAN	Protein	0.00254852	428	0.00147946	650	0.00225752	566	TRUE	TRUE
Q96F05	CK024_HUMAN	Protein	0.00287753	520	0.00117511	424	0.0022597	567	TRUE	TRUE
Q502W7	CCD38_HUMAN	Protein	0.00290776	529	0.00133638	546	0.00226136	568	TRUE	TRUE
Q2KHT3	CL16A_HUMAN	Protein	0.00403787	884	0.000813454	183	0.00226531	569	TRUE	TRUE
Q5JS98	Q5JS98_HUMAN	Protein	0.00317498	626	0.00196591	1115	0.00226637	570	TRUE	TRUE
Q96AL5	Q96AL5_HUMAN	Protein	0.00317501	627	0.00196595	1116	0.00226639	571	TRUE	TRUE
P46821	MAP1B_HUMAN	Protein	0.00328487	658	0.00131512	533	0.00227205	572	TRUE	TRUE
Q8NGF9	OR4X2_HUMAN	Protein	0.00311269	597	0.00302211	2137	0.00227361	573	TRUE	TRUE
Q86TI4	WDR86_HUMAN	Protein	0.0049833	1208	0.00106392	345	0.00228102	574	TRUE	TRUE
Q96KQ4	ASPP1_HUMAN	Protein	0.00314092	620	0.00112917	388	0.00228692	575	TRUE	TRUE
Q7Z5C0	Q7Z5C0_HUMAN	Protein	0.00226773	354	0.00672049	6324	0.00228728	576	TRUE	TRUE
Q7Z5C1	Q7Z5C1_HUMAN	Protein	0.00226782	355	0.00672092	6325	0.00228736	577	TRUE	TRUE
Q02985	FHR3_HUMAN	Protein	0.00283774	508	0.00114056	395	0.00229206	578	TRUE	TRUE
Q4ZHG4	FNDC1_HUMAN	Protein	0.00463667	1075	0.0102426	8018	0.0023048	579	FALSE	TRUE
Q13111	CAF1A_HUMAN	Protein	0.00114691	141	0.057885	14917	0.0023089	580	TRUE	TRUE
O75369	FLNB_HUMAN	Protein	0.00240408	390	0.0017345	878	0.0023111	581	TRUE	TRUE
P13647	K2C5_HUMAN	Protein	0.00207139	319	0.00274875	1844	0.00231302	582	TRUE	TRUE
Q96RD6	PANX2_HUMAN	Protein	0.00246188	409	0.0017465	885	0.00231356	583	TRUE	TRUE
Q92953	KCNB2_HUMAN	Protein	0.00284801	512	0.0031047	2232	0.00231552	584	TRUE	TRUE
Q9UD71	PPR1B_HUMAN	Protein	0.00297143	547	0.0507277	14320	0.00231907	585	TRUE	TRUE
A0A126GWQ4	A0A126GWQ4_HUMAN	Protein	0.00202602	307	0.00187305	1034	0.00232102	586	TRUE	TRUE
Q6UX46	ALKL2_HUMAN	Protein	0.00306645	582	0.00131364	532	0.00232221	587	TRUE	TRUE
A2RU54	HMX2_HUMAN	Protein	0.00296102	542	0.00195006	1097	0.00232278	588	TRUE	TRUE
A0A087WTA1	A0A087WTA1_HUMAN	Protein	0.00220794	339	0.00239308	1497	0.00232351	589	TRUE	TRUE
Q86YZ8	Q86YZ8_HUMAN	Protein	0.00220794	338	0.00239308	1498	0.00232351	590	TRUE	TRUE
A0A024R2Z3	A0A024R2Z3_HUMAN	Protein	0.00679705	1853	0.0127116	8857	0.00232364	591	FALSE	TRUE
Q8TDP4	Q8TDP4_HUMAN	Protein	0.00679721	1854	0.012713	8858	0.0023239	592	FALSE	TRUE
Q8TDP5	Q8TDP5_HUMAN	Protein	0.00679749	1855	0.0127135	8859	0.00232402	593	FALSE	TRUE
Q68DX3	FRPD2_HUMAN	Protein	0.00226908	356	0.00169925	854	0.00232553	594	TRUE	TRUE
Q5T2W1	NHRF3_HUMAN	Protein	0.00359634	753	0.000933832	264	0.00232589	595	TRUE	TRUE
Q86XQ3	CTSR3_HUMAN	Protein	0.00243751	404	0.00181713	955	0.0023301	596	TRUE	TRUE
Q4KMZ8	NKAI1_HUMAN	Protein	0.00333132	673	0.00235422	1461	0.00233358	597	TRUE	TRUE
Q8N5D0	WDTC1_HUMAN	Protein	0.015876	4832	0.00147523	647	0.00233413	598	TRUE	TRUE
A0A0U5J797	A0A0U5J797_HUMAN	Protein	0.00163433	221	0.0040657	3446	0.00233491	599	TRUE	TRUE
Q92838	EDA_HUMAN	Protein	0.00163436	222	0.0040658	3447	0.00233496	600	TRUE	TRUE
Q4G0F5	VP26B_HUMAN	Protein	0.00338846	687	0.00238486	1484	0.00233663	601	TRUE	TRUE
Q96S66	CLCC1_HUMAN	Protein	0.00245552	407	0.00158439	743	0.00234307	602	TRUE	TRUE
Q14135	VGLL4_HUMAN	Protein	0.00289875	527	0.00148908	660	0.00235308	603	TRUE	TRUE
P36888	FLT3_HUMAN	Protein	0.00227145	357	0.00167286	831	0.00235425	604	TRUE	TRUE
O43320	FGF16_HUMAN	Protein	0.00221924	344	0.0141084	9261	0.00235706	605	TRUE	TRUE
Q6ZNG9	KRBA2_HUMAN	Protein	0.00305882	579	0.00130388	527	0.00235812	606	TRUE	TRUE
B2RUY7	VWC2L_HUMAN	Protein	0.0039863	878	0.0161901	9727	0.0023589	607	FALSE	TRUE
P03950	ANGI_HUMAN	Protein	0.00301129	565	0.00123291	468	0.00235927	608	TRUE	TRUE
Q9HBM0	VEZA_HUMAN	Protein	0.00246106	408	0.00212295	1231	0.00236595	609	TRUE	TRUE
P28676	GRAN_HUMAN	Protein	0.0030905	590	0.00128032	505	0.00236784	610	TRUE	TRUE
C9JJZ8	C9JJZ8_HUMAN	Protein	0.00278345	486	0.00150319	666	0.00236861	611	TRUE	TRUE
C9JBE7	C9JBE7_HUMAN	Protein	0.00278345	485	0.0015032	667	0.00236863	612	TRUE	TRUE
Q16825	PTN21_HUMAN	Protein	0.00310891	595	0.0106861	8185	0.00236866	613	TRUE	TRUE
Q96EX1	SIM12_HUMAN	Protein	0.00284788	511	0.00144133	622	0.00236963	614	TRUE	TRUE
A0A140VJN5	A0A140VJN5_HUMAN	Protein	0.00312378	608	0.00154629	703	0.00237001	615	TRUE	TRUE
Q9Y4P8	WIPI2_HUMAN	Protein	0.00329553	662	0.00207674	1204	0.0023713	616	TRUE	TRUE
A0A126GV99	A0A126GV99_HUMAN	Protein	0.00249595	415	0.0128219	8886	0.00237241	617	TRUE	TRUE
Q6ZNB5	TRC2L_HUMAN	Protein	0.00428934	963	0.00101471	305	0.00237585	618	TRUE	TRUE
K7EQ25	K7EQ25_HUMAN	Protein	0.0054212	1344	0.000824193	190	0.00237971	619	TRUE	TRUE
P49862	KLK7_HUMAN	Protein	0.0026877	461	0.00164318	800	0.00238985	620	TRUE	TRUE
Q86VR2	RETR3_HUMAN	Protein	0.00317803	629	0.00121035	453	0.00239479	621	TRUE	TRUE
Q8IUW5	RELL1_HUMAN	Protein	0.00267587	459	0.00180922	944	0.00239537	622	TRUE	TRUE
Q8IYE0	CC146_HUMAN	Protein	0.00313198	615	0.00134008	547	0.00239882	623	TRUE	TRUE
Q96M20	CNBD2_HUMAN	Protein	0.00882467	2634	0.000640177	111	0.00240321	624	TRUE	TRUE
Q02577	HEN2_HUMAN	Protein	0.01267	3950	0.00260371	1733	0.00240336	625	FALSE	TRUE
X5DNX9	X5DNX9_HUMAN	Protein	0.0028029	491	0.00171223	865	0.00240487	626	TRUE	TRUE
Q9NS98	SEM3G_HUMAN	Protein	0.00265641	454	0.00167423	833	0.00240983	627	TRUE	TRUE
Q8TF17	S3TC2_HUMAN	Protein	0.00268865	462	0.00185953	1020	0.00241159	628	TRUE	TRUE
B4E292	B4E292_HUMAN	Protein	0.00492353	1186	0.00187545	1035	0.00241233	629	FALSE	TRUE
Q8NG81	OR2M7_HUMAN	Protein	0.00252006	422	0.00163852	795	0.00241308	630	TRUE	TRUE
Q6ZSZ6	TSH1_HUMAN	Protein	0.00296644	545	0.00145653	639	0.00241348	631	TRUE	TRUE
Q9NS15	LTBP3_HUMAN	Protein	0.00391388	842	0.00110506	372	0.00241408	632	TRUE	TRUE
A0A126GV87	A0A126GV87_HUMAN	Protein	0.00341178	697	0.00121221	455	0.00241461	633	TRUE	TRUE
Q9Y2T5	GPR52_HUMAN	Protein	0.00372195	794	0.00134061	548	0.00241757	634	TRUE	TRUE
Q9H1D0	TRPV6_HUMAN	Protein	0.0025701	435	0.00175437	893	0.00242048	635	TRUE	TRUE
Q9BQ65	USB1_HUMAN	Protein	0.0076267	2191	0.000683607	131	0.00242127	636	TRUE	TRUE
Q8N878	FRMD1_HUMAN	Protein	0.00309693	592	0.00168913	844	0.00242595	637	TRUE	TRUE
X2GA70	X2GA70_HUMAN	Protein	0.00316036	622	0.0029012	2010	0.00243655	638	TRUE	TRUE
B3KU84	B3KU84_HUMAN	Protein	0.00316046	624	0.00290131	2012	0.00243662	639	TRUE	TRUE
X2G5I7	X2G5I7_HUMAN	Protein	0.00316045	623	0.0029013	2011	0.00243664	640	TRUE	TRUE
Q9P2P1	NYNRI_HUMAN	Protein	0.00354235	736	0.00131694	534	0.00243794	641	TRUE	TRUE
A0A1U9X802	A0A1U9X802_HUMAN	Protein	0.00280569	492	0.00164428	803	0.00243942	642	TRUE	TRUE
Q9BQT9	CSTN3_HUMAN	Protein	0.00461786	1065	0.00172791	871	0.00244446	643	FALSE	TRUE
O95263	PDE8B_HUMAN	Protein	0.00190353	271	0.0515458	14368	0.00245453	644	TRUE	TRUE
A0A0S2Z4A3	A0A0S2Z4A3_HUMAN	Protein	0.00444791	1018	0.00377167	3009	0.00245708	645	FALSE	TRUE
A0A0S2Z475	A0A0S2Z475_HUMAN	Protein	0.00444798	1019	0.00377189	3011	0.00245717	646	FALSE	TRUE
A0A0S2Z4T6	A0A0S2Z4T6_HUMAN	Protein	0.00444803	1020	0.00377183	3010	0.00245723	647	FALSE	TRUE
Q8IZX4	TAF1L_HUMAN	Protein	0.00168063	231	0.0230648	11102	0.00245785	648	TRUE	TRUE
Q9P0V8	SLAF8_HUMAN	Protein	0.00242106	397	0.00185515	1012	0.00245916	649	TRUE	TRUE
O76003	GLRX3_HUMAN	Protein	0.00772744	2222	0.000552923	78	0.00246023	650	TRUE	TRUE
Q08554	DSC1_HUMAN	Protein	0.0036726	779	0.00114171	398	0.00246385	651	TRUE	TRUE
Q04323	UBXN1_HUMAN	Protein	0.00552882	1380	0.00167596	834	0.00246406	652	TRUE	TRUE
P22794	EVI2A_HUMAN	Protein	0.00326807	651	0.00144333	623	0.00246778	653	TRUE	TRUE
Q13275	SEM3F_HUMAN	Protein	0.00241918	396	0.00213431	1239	0.00247062	654	TRUE	TRUE
P08709	FA7_HUMAN	Protein	0.00304984	574	0.00143088	612	0.00247445	655	TRUE	TRUE
P61769	B2MG_HUMAN	Protein	0.0034638	713	0.000920318	250	0.00247482	656	TRUE	TRUE
A0A3B3IRP9	A0A3B3IRP9_HUMAN	Protein	0.0038992	835	0.00376345	2996	0.00247925	657	TRUE	TRUE
B7Z2B3	B7Z2B3_HUMAN	Protein	0.00389928	836	0.0037635	2997	0.00247932	658	TRUE	TRUE
C9JKR3	C9JKR3_HUMAN	Protein	0.00389929	837	0.00376357	2998	0.00247933	659	TRUE	TRUE
O95926	SYF2_HUMAN	Protein	0.00156164	209	0.0513922	14363	0.00248384	660	TRUE	TRUE
Q8WVX9	FACR1_HUMAN	Protein	0.00312805	612	0.00145615	638	0.00249176	661	TRUE	TRUE
Q96PP9	GBP4_HUMAN	Protein	0.00741791	2111	0.000658563	120	0.00250104	662	TRUE	TRUE
Q96T54	KCNKH_HUMAN	Protein	0.00875515	2609	0.0145814	9361	0.00250762	663	FALSE	TRUE
O95886	DLGP3_HUMAN	Protein	0.00435297	985	0.0010892	362	0.00251435	664	TRUE	TRUE
P21980	TGM2_HUMAN	Protein	0.00288414	522	0.0016294	785	0.00251946	665	TRUE	TRUE
P57764	GSDMD_HUMAN	Protein	0.00235245	383	0.00244456	1563	0.00251962	666	TRUE	TRUE
B2CIS9	B2CIS9_HUMAN	Protein	0.00333593	674	0.00221421	1326	0.00251992	667	TRUE	TRUE
A0A126GVK2	A0A126GVK2_HUMAN	Protein	0.00250165	417	0.00186475	1028	0.00252012	668	TRUE	TRUE
Q5HYG5	Q5HYG5_HUMAN	Protein	0.00231222	372	0.00217349	1278	0.00252375	669	TRUE	TRUE
A0A024R374	A0A024R374_HUMAN	Protein	0.00231225	373	0.00217353	1280	0.00252378	670	TRUE	TRUE
B4DMY4	B4DMY4_HUMAN	Protein	0.0023123	374	0.0021735	1279	0.00252381	671	TRUE	TRUE
Q9UHF1	EGFL7_HUMAN	Protein	0.00410968	918	0.00114038	394	0.00252807	672	TRUE	TRUE
C0H5X0	C0H5X0_HUMAN	Protein	0.0029617	543	0.00520799	5071	0.00253089	673	TRUE	TRUE
B3KV06	B3KV06_HUMAN	Protein	0.0029619	544	0.00520818	5073	0.00253103	674	TRUE	TRUE
Q9Y6D5	BIG2_HUMAN	Protein	0.00833886	2444	0.000588038	90	0.00253212	675	TRUE	TRUE
Q8NGC3	O10G2_HUMAN	Protein	0.00194644	283	0.0030814	2198	0.00254034	676	TRUE	TRUE
P49917	DNLI4_HUMAN	Protein	0.00177652	245	0.0492294	14202	0.00254429	677	TRUE	TRUE
Q96E93	KLRG1_HUMAN	Protein	0.00338024	683	0.00170495	856	0.00254442	678	TRUE	TRUE
Q9Y2D1	ATF5_HUMAN	Protein	0.00723968	2030	0.00207345	1200	0.00254785	679	FALSE	TRUE
Q4KMG0	CDON_HUMAN	Protein	0.00254647	426	0.00252561	1640	0.00254982	680	TRUE	TRUE
Q9UPQ4	TRI35_HUMAN	Protein	0.0114099	3505	0.000729059	152	0.00255006	681	TRUE	TRUE
Q6ICS9	Q6ICS9_HUMAN	Protein	0.00264835	453	0.0020212	1157	0.00255888	682	TRUE	TRUE
Q92496	FHR4_HUMAN	Protein	0.00289386	526	0.00156272	721	0.00255928	683	TRUE	TRUE
P53701	CCHL_HUMAN	Protein	0.00801923	2326	0.000682795	128	0.00256348	684	TRUE	TRUE
Q8N4A0	GALT4_HUMAN	Protein	0.0031285	614	0.00155239	709	0.0025682	685	TRUE	TRUE
H0Y8R2	H0Y8R2_HUMAN	Protein	0.00278647	488	0.00205644	1190	0.00256851	686	TRUE	TRUE
Q9NVH2	INT7_HUMAN	Protein	0.00340374	692	0.00133117	542	0.00256858	687	TRUE	TRUE
A0A140VJJ1	A0A140VJJ1_HUMAN	Protein	0.00311872	605	0.00125322	487	0.00257089	688	TRUE	TRUE
Q9UGP8	SEC63_HUMAN	Protein	0.00352907	733	0.00192365	1076	0.00257379	689	TRUE	TRUE
P06401	PRGR_HUMAN	Protein	0.00218821	337	0.00220525	1316	0.00258313	690	TRUE	TRUE
P12429	ANXA3_HUMAN	Protein	0.00254596	425	0.00272405	1820	0.00258458	691	TRUE	TRUE
O75094	SLIT3_HUMAN	Protein	0.00423422	947	0.00130335	526	0.00258474	692	TRUE	TRUE
P52757	CHIO_HUMAN	Protein	0.0029532	540	0.00224419	1349	0.00258675	693	TRUE	TRUE
Q9Y3B8	ORN_HUMAN	Protein	0.00346761	716	0.00145294	634	0.00258717	694	TRUE	TRUE
A0A024R385	A0A024R385_HUMAN	Protein	0.0141769	4374	0.0386702	13214	0.0025891	695	FALSE	TRUE
O75339	CILP1_HUMAN	Protein	0.00255993	430	0.00220007	1309	0.00258947	696	TRUE	TRUE
Q9H343	O51I1_HUMAN	Protein	0.00321991	635	0.00255955	1683	0.00259055	697	TRUE	TRUE
Q15113	PCOC1_HUMAN	Protein	0.00258149	440	0.00268154	1786	0.00259132	698	TRUE	TRUE
Q8IUH4	ZDH13_HUMAN	Protein	0.00840366	2467	0.000627354	108	0.00259453	699	TRUE	TRUE
Q9ULM0	PKHH1_HUMAN	Protein	0.00329705	664	0.00165892	822	0.00259595	700	TRUE	TRUE
Q7LGC8	CHST3_HUMAN	Protein	0.00294343	538	0.00171879	867	0.00259662	701	TRUE	TRUE
O43304	S14L5_HUMAN	Protein	0.00299254	550	0.00278275	1882	0.00259997	702	TRUE	TRUE
B4DH95	B4DH95_HUMAN	Protein	0.00421084	940	0.0281192	11878	0.00260198	703	FALSE	TRUE
A0A090N7V4	A0A090N7V4_HUMAN	Protein	0.00421117	941	0.0281203	11879	0.00260225	704	FALSE	TRUE
Q9UBP9	GULP1_HUMAN	Protein	0.00274368	474	0.00360748	2800	0.00260938	705	TRUE	TRUE
Q8NFC6	BD1L1_HUMAN	Protein	0.00300885	564	0.00191145	1069	0.00261465	706	TRUE	TRUE
F8W7T1	F8W7T1_HUMAN	Protein	0.00130163	163	0.100417	17340	0.00261477	707	TRUE	TRUE
O75376	NCOR1_HUMAN	Protein	0.00215853	329	0.0363312	12966	0.00261674	708	TRUE	TRUE
P50876	R144A_HUMAN	Protein	0.00329699	663	0.0016384	794	0.00262186	709	TRUE	TRUE
F5H0V9	F5H0V9_HUMAN	Protein	0.0107258	3256	0.000523291	59	0.00262235	710	TRUE	TRUE
Q5SWH9	TMM69_HUMAN	Protein	0.00457827	1056	0.00116583	421	0.00262291	711	TRUE	TRUE
Q7RTY7	OVCH1_HUMAN	Protein	0.00387718	823	0.00125551	492	0.00262313	712	TRUE	TRUE
Q9HD43	PTPRH_HUMAN	Protein	0.00270511	469	0.00213632	1241	0.00262328	713	TRUE	TRUE
O43278	SPIT1_HUMAN	Protein	0.00288889	524	0.00225319	1359	0.00262351	714	TRUE	TRUE
Q8NGM8	OR6M1_HUMAN	Protein	0.00212718	326	0.0143111	9309	0.0026289	715	TRUE	TRUE
O43166	SI1L1_HUMAN	Protein	0.00357914	745	0.0154868	9569	0.00263026	716	TRUE	TRUE
O60890	OPHN1_HUMAN	Protein	0.0062697	1659	0.000884723	229	0.00263289	717	TRUE	TRUE
A0A024R5N3	A0A024R5N3_HUMAN	Protein	0.00269827	466	0.00220876	1322	0.00263386	718	TRUE	TRUE
P38567	HYALP_HUMAN	Protein	0.00481752	1141	0.000856587	214	0.00263692	719	TRUE	TRUE
Q96KP1	EXOC2_HUMAN	Protein	0.00506499	1231	0.00123627	469	0.0026399	720	TRUE	TRUE
Q99680	GPR22_HUMAN	Protein	0.00367801	783	0.00149414	662	0.00264143	721	TRUE	TRUE
Q96SF2	TCPQM_HUMAN	Protein	0.0187341	5591	0.000451527	40	0.00264238	722	TRUE	TRUE
Q15723	ELF2_HUMAN	Protein	0.00313378	616	0.00182489	968	0.00264424	723	TRUE	TRUE
Q8TAE6	PP14C_HUMAN	Protein	0.00291094	530	0.00217728	1287	0.00264856	724	TRUE	TRUE
Q7LFL8	CXXC5_HUMAN	Protein	0.00553485	1382	0.000949366	272	0.00266138	725	TRUE	TRUE
Q9H999	PANK3_HUMAN	Protein	0.00303884	570	0.00218376	1295	0.00266332	726	TRUE	TRUE
Q8WWZ8	OIT3_HUMAN	Protein	0.00796222	2313	0.000742411	156	0.00266465	727	TRUE	TRUE
O43914	TYOBP_HUMAN	Protein	0.00328245	654	0.00152283	684	0.00267698	728	TRUE	TRUE
Q6PEW0	PRS54_HUMAN	Protein	0.0141356	4362	0.000468085	45	0.00268306	729	TRUE	TRUE
O94985	CSTN1_HUMAN	Protein	0.00651615	1746	0.005077	4910	0.00268383	730	FALSE	TRUE
Q5VV63	ATRN1_HUMAN	Protein	0.0191424	5684	0.0136919	9159	0.00268403	731	FALSE	TRUE
E9PRU5	E9PRU5_HUMAN	Protein	0.00312232	606	0.00199661	1135	0.00268471	732	TRUE	TRUE
A0A024R5K9	A0A024R5K9_HUMAN	Protein	0.00312237	607	0.00199663	1136	0.00268475	733	TRUE	TRUE
O43868	S28A2_HUMAN	Protein	0.00351278	728	0.00157681	737	0.00268618	734	TRUE	TRUE
H3BUA1	H3BUA1_HUMAN	Protein	0.00389116	829	0.00132363	538	0.00268704	735	TRUE	TRUE
Q07954	LRP1_HUMAN	Protein	0.00277237	481	0.00233469	1445	0.00268796	736	TRUE	TRUE
Q5JSP0	FGD3_HUMAN	Protein	0.00822258	2403	0.00115546	410	0.00269272	737	TRUE	TRUE
Q9NWU2	GID8_HUMAN	Protein	0.00391758	844	0.00125858	493	0.00269285	738	TRUE	TRUE
Q8WUI4	HDAC7_HUMAN	Protein	0.00151747	199	0.0307937	12247	0.00269379	739	TRUE	TRUE
Q6UW01	CBLN3_HUMAN	Protein	0.0030623	581	0.00204267	1177	0.00269558	740	TRUE	TRUE
Q96N11	CG026_HUMAN	Protein	0.00311622	604	0.00204635	1181	0.00269689	741	TRUE	TRUE
O75173	ATS4_HUMAN	Protein	0.00307312	586	0.00183366	977	0.00270033	742	TRUE	TRUE
Q9ULD9	ZN608_HUMAN	Protein	0.00311485	602	0.00199737	1138	0.00270188	743	TRUE	TRUE
Q5TCQ9	MAGI3_HUMAN	Protein	0.00476861	1120	0.00126722	498	0.00270206	744	TRUE	TRUE
Q5VST6	AB17B_HUMAN	Protein	0.00406604	898	0.00135801	558	0.00270259	745	TRUE	TRUE
B3KPT0	B3KPT0_HUMAN	Protein	0.00330597	668	0.00192988	1080	0.0027041	746	TRUE	TRUE
A0A0J9YWL0	A0A0J9YWL0_HUMAN	Protein	0.00330603	669	0.0019299	1081	0.00270412	747	TRUE	TRUE
Q9UBG3	CRNN_HUMAN	Protein	0.00300831	563	0.0025448	1654	0.00270965	748	TRUE	TRUE
A0A024QYW5	A0A024QYW5_HUMAN	Protein	0.00311361	598	0.00217057	1272	0.0027134	749	TRUE	TRUE
B7Z8D2	B7Z8D2_HUMAN	Protein	0.00311365	599	0.0021706	1274	0.00271345	750	TRUE	TRUE
H0Y413	H0Y413_HUMAN	Protein	0.00311377	600	0.00217059	1273	0.0027135	751	TRUE	TRUE
B7Z5U0	B7Z5U0_HUMAN	Protein	0.0031139	601	0.00217073	1275	0.00271363	752	TRUE	TRUE
O43813	LANC1_HUMAN	Protein	0.00427217	958	0.00141797	599	0.00272323	753	TRUE	TRUE
Q5TA76	LCE3A_HUMAN	Protein	0.00286975	518	0.00180899	943	0.00272474	754	TRUE	TRUE
D6RAA5	D6RAA5_HUMAN	Protein	0.00323512	638	0.00179422	925	0.00272708	755	TRUE	TRUE
B2RWP4	B2RWP4_HUMAN	Protein	0.00323524	639	0.00179422	924	0.00272715	756	TRUE	TRUE
Q4VXL4	Q4VXL4_HUMAN	Protein	0.00323532	640	0.00179427	926	0.00272721	757	TRUE	TRUE
B7ZMJ9	B7ZMJ9_HUMAN	Protein	0.00323535	641	0.0017943	927	0.00272724	758	TRUE	TRUE
O95359	TACC2_HUMAN	Protein	0.00323537	642	0.00179439	928	0.00272731	759	TRUE	TRUE
Q4VXL8	Q4VXL8_HUMAN	Protein	0.00323559	643	0.00179446	929	0.00272748	760	TRUE	TRUE
Q8N100	ATOH7_HUMAN	Protein	0.0194727	5759	0.000456491	41	0.00273251	761	TRUE	TRUE
O95255	MRP6_HUMAN	Protein	0.00188659	267	0.00558775	5471	0.00273685	762	TRUE	TRUE
Q96NR3	PTHD1_HUMAN	Protein	0.00304477	573	0.00206587	1196	0.00274264	763	TRUE	TRUE
Q6P589	TP8L2_HUMAN	Protein	0.00373894	795	0.0016153	769	0.00274372	764	TRUE	TRUE
Q9GZZ6	ACH10_HUMAN	Protein	0.00324838	646	0.00189124	1048	0.00274746	765	TRUE	TRUE
P35475	IDUA_HUMAN	Protein	0.00323252	637	0.00174186	883	0.0027475	766	TRUE	TRUE
F8W8J5	F8W8J5_HUMAN	Protein	0.00313555	618	0.00270971	1808	0.00275214	767	TRUE	TRUE
Q99496	RING2_HUMAN	Protein	0.00167234	229	0.0515572	14370	0.00276245	768	TRUE	TRUE
Q86W74	ANR46_HUMAN	Protein	0.00338481	686	0.00173222	877	0.00276451	769	TRUE	TRUE
Q7Z6B0	CCD91_HUMAN	Protein	0.00414439	927	0.0014165	597	0.00276626	770	TRUE	TRUE
F5H4X8	F5H4X8_HUMAN	Protein	0.0032802	653	0.00184539	995	0.00276681	771	TRUE	TRUE
Q86WB7	UN93A_HUMAN	Protein	0.00437669	995	0.00164525	804	0.00277499	772	TRUE	TRUE
Q86SJ6	DSG4_HUMAN	Protein	0.00283514	503	0.0024607	1578	0.00277717	773	TRUE	TRUE
Q9NX04	CA109_HUMAN	Protein	0.00340908	693	0.00183778	986	0.00277851	774	TRUE	TRUE
B7Z9X8	B7Z9X8_HUMAN	Protein	0.00340908	694	0.00183783	987	0.00277853	775	TRUE	TRUE
B4DRQ5	B4DRQ5_HUMAN	Protein	0.00340916	695	0.00183785	988	0.00277858	776	TRUE	TRUE
P78363	ABCA4_HUMAN	Protein	0.00399873	879	0.00486942	4658	0.00278173	777	FALSE	TRUE
Q6U736	OPN5_HUMAN	Protein	0.00777267	2239	0.00385268	3114	0.00278481	778	FALSE	TRUE
O60391	NMD3B_HUMAN	Protein	0.00285421	513	0.0312582	12316	0.00278648	779	TRUE	TRUE
Q9BXX0	EMIL2_HUMAN	Protein	0.00326076	649	0.00202966	1168	0.00279164	780	TRUE	TRUE
A3KFT3	OR2M5_HUMAN	Protein	0.00395975	867	0.00182134	964	0.00279647	781	FALSE	TRUE
Q96C74	ROP1L_HUMAN	Protein	0.0121036	3750	0.000769618	166	0.00279852	782	TRUE	TRUE
Q7Z5M5	TMC3_HUMAN	Protein	0.00300428	561	0.00215294	1256	0.00280073	783	TRUE	TRUE
Q70E73	RAPH1_HUMAN	Protein	0.00424302	949	0.00153703	696	0.00280209	784	TRUE	TRUE
Q8IYR2	SMYD4_HUMAN	Protein	0.00398124	875	0.00187906	1037	0.00280253	785	FALSE	TRUE
B8ZZM6	B8ZZM6_HUMAN	Protein	0.00339375	688	0.00193474	1084	0.00280657	786	TRUE	TRUE
A0A024R466	A0A024R466_HUMAN	Protein	0.00339397	689	0.00193477	1085	0.0028067	787	TRUE	TRUE
Q9BQJ3	Q9BQJ3_HUMAN	Protein	0.003447	709	0.0017887	920	0.00280702	788	TRUE	TRUE
Q8N140	EID3_HUMAN	Protein	0.00362598	766	0.001683	839	0.00280868	789	TRUE	TRUE
P0C7Q2	ARMS2_HUMAN	Protein	0.00407938	910	0.00124546	481	0.00281138	790	TRUE	TRUE
Q9NVX7	KBTB4_HUMAN	Protein	0.00318913	631	0.00218042	1290	0.00281667	791	TRUE	TRUE
B4DPS8	B4DPS8_HUMAN	Protein	0.00476264	1116	0.0012026	448	0.00281668	792	TRUE	TRUE
Q9C0H6	KLHL4_HUMAN	Protein	0.00349109	720	0.00191131	1068	0.00281931	793	TRUE	TRUE
Q96Q45	TM237_HUMAN	Protein	0.0039173	843	0.00160919	766	0.00282335	794	TRUE	TRUE
O60880	SH21A_HUMAN	Protein	0.00280598	493	0.0021996	1308	0.00282478	795	TRUE	TRUE
P00742	FA10_HUMAN	Protein	0.00265859	456	0.00243458	1550	0.00282796	796	TRUE	TRUE
Q9C026	TRIM9_HUMAN	Protein	0.00201717	305	0.0306317	12218	0.00283641	797	TRUE	TRUE
E9PCD7	E9PCD7_HUMAN	Protein	0.00328292	655	0.00214393	1250	0.00283894	798	TRUE	TRUE
B7Z754	B7Z754_HUMAN	Protein	0.003283	656	0.00214392	1249	0.00283898	799	TRUE	TRUE
Q14210	LY6D_HUMAN	Protein	0.00302608	567	0.00272615	1821	0.00284308	800	TRUE	TRUE
A8K979	ERI2_HUMAN	Protein	0.00352307	730	0.00258497	1717	0.00284766	801	TRUE	TRUE
Q86YV9	HPS6_HUMAN	Protein	0.00394743	858	0.00463387	4354	0.00284962	802	FALSE	TRUE
C9JAR7	C9JAR7_HUMAN	Protein	0.00404044	886	0.00144396	624	0.00284969	803	TRUE	TRUE
O43184	ADA12_HUMAN	Protein	0.00305967	580	0.00295733	2063	0.00284981	804	TRUE	TRUE
Q8N6M8	IQCF1_HUMAN	Protein	0.00430858	967	0.00126422	497	0.00285078	805	TRUE	TRUE
Q9HAR2	AGRL3_HUMAN	Protein	0.00517724	1261	0.00124032	475	0.00285826	806	TRUE	TRUE
B2R9W4	B2R9W4_HUMAN	Protein	0.0040788	909	0.00349575	2659	0.00285934	807	FALSE	TRUE
P02746	C1QB_HUMAN	Protein	0.00349146	721	0.00174328	884	0.00286315	808	TRUE	TRUE
P05981	HEPS_HUMAN	Protein	0.00328936	659	0.00186987	1030	0.00286533	809	TRUE	TRUE
Q9H1V8	S6A17_HUMAN	Protein	0.00483149	1150	0.0022461	1350	0.00286993	810	FALSE	TRUE
Q9BSR8	YIPF4_HUMAN	Protein	0.00394755	859	0.00155923	717	0.00286994	811	TRUE	TRUE
Q6ZT07	TBCD9_HUMAN	Protein	0.00346247	712	0.00207709	1205	0.0028708	812	TRUE	TRUE
Q9UBN7	HDAC6_HUMAN	Protein	0.00190104	270	0.0374352	13080	0.00287284	813	TRUE	TRUE
Q7RTP0	NIPA1_HUMAN	Protein	0.00918321	2762	0.000895484	236	0.00287871	814	TRUE	TRUE
Q2M1Z3	RHG31_HUMAN	Protein	0.00360934	758	0.00430375	3905	0.00288469	815	TRUE	TRUE
Q15434	RBMS2_HUMAN	Protein	0.00526473	1293	0.00110289	369	0.00289038	816	TRUE	TRUE
Q8WYQ9	ZCH14_HUMAN	Protein	0.00367547	781	0.00191898	1073	0.00289163	817	TRUE	TRUE
Q0VAK6	LMOD3_HUMAN	Protein	0.00654986	1761	0.00120135	447	0.00289503	818	TRUE	TRUE
Q8N5K1	CISD2_HUMAN	Protein	0.00337965	682	0.00223634	1342	0.0028966	819	TRUE	TRUE
Q8IVV8	NKAI4_HUMAN	Protein	0.00823794	2404	0.0028034	1902	0.00289745	820	FALSE	TRUE
Q9Y5F6	PCDGM_HUMAN	Protein	0.00298673	548	0.00217708	1286	0.00289993	821	TRUE	TRUE
Q92637	FCGRB_HUMAN	Protein	0.00712505	1987	0.000702233	140	0.00290011	822	TRUE	TRUE
P11168	GTR2_HUMAN	Protein	0.00369452	789	0.0016164	773	0.0029004	823	TRUE	TRUE
A0A126GVA1	A0A126GVA1_HUMAN	Protein	0.00528595	1305	0.00168364	840	0.00290192	824	TRUE	TRUE
O95678	K2C75_HUMAN	Protein	0.00288922	525	0.00276406	1857	0.00290231	825	TRUE	TRUE
P09758	TACD2_HUMAN	Protein	0.00354857	738	0.00208707	1212	0.00290288	826	TRUE	TRUE
Q9H2X9	S12A5_HUMAN	Protein	0.00559942	1429	0.0313162	12326	0.00290405	827	FALSE	TRUE
Q02747	GUC2A_HUMAN	Protein	0.00469119	1094	0.00139925	588	0.00290484	828	TRUE	TRUE
P13284	GILT_HUMAN	Protein	0.00480995	1138	0.00114605	406	0.00291613	829	TRUE	TRUE
Q9NUV9	GIMA4_HUMAN	Protein	0.00286382	515	0.00334269	2512	0.00291669	830	TRUE	TRUE
O75326	SEM7A_HUMAN	Protein	0.0028669	517	0.00227615	1378	0.00291791	831	TRUE	TRUE
Q8WWG1	NRG4_HUMAN	Protein	0.0039502	860	0.00943714	7683	0.00293062	832	FALSE	TRUE
Q0IIN1	Q0IIN1_HUMAN	Protein	0.00331135	670	0.00255092	1662	0.00293145	833	TRUE	TRUE
P53420	CO4A4_HUMAN	Protein	0.00374349	799	0.0016909	846	0.00293314	834	TRUE	TRUE
P22004	BMP6_HUMAN	Protein	0.00518026	1267	0.00125542	491	0.00293666	835	TRUE	TRUE
P62341	SELT_HUMAN	Protein	0.00622188	1642	0.00117853	427	0.0029406	836	TRUE	TRUE
B2RN74	O11HC_HUMAN	Protein	0.00324507	644	0.00195738	1105	0.00294319	837	TRUE	TRUE
B3KWT0	B3KWT0_HUMAN	Protein	0.00398565	877	0.00193087	1082	0.00294689	838	FALSE	TRUE
A0A024RAX0	A0A024RAX0_HUMAN	Protein	0.0026207	446	0.00347631	2643	0.00294918	839	TRUE	TRUE
P08493	MGP_HUMAN	Protein	0.00262074	447	0.00347646	2644	0.00294924	840	TRUE	TRUE
Q9BRD4	Q9BRD4_HUMAN	Protein	0.00344329	708	0.00216129	1263	0.00295773	841	TRUE	TRUE
Q96IA0	Q96IA0_HUMAN	Protein	0.00336959	681	0.0335274	12622	0.00295929	842	TRUE	TRUE
Q96M96	FGD4_HUMAN	Protein	0.0033588	680	0.00277157	1866	0.00296091	843	TRUE	TRUE
B4DJY2	TM233_HUMAN	Protein	0.00408561	911	0.00158235	742	0.00296133	844	TRUE	TRUE
Q495W5	FUT11_HUMAN	Protein	0.00393125	850	0.00180619	940	0.00296464	845	FALSE	TRUE
P07476	INVO_HUMAN	Protein	0.00479805	1131	0.0322032	12450	0.00296592	846	FALSE	TRUE
Q9NP85	PODO_HUMAN	Protein	0.00305475	578	0.00257136	1701	0.00296698	847	TRUE	TRUE
Q92562	FIG4_HUMAN	Protein	0.00396862	872	0.00227348	1374	0.00296897	848	FALSE	TRUE
A0A1U9X793	A0A1U9X793_HUMAN	Protein	0.00310053	593	0.00411968	3559	0.00297007	849	TRUE	TRUE
Q9Y6I8	PXMP4_HUMAN	Protein	0.00339971	691	0.00231323	1426	0.00297658	850	TRUE	TRUE
Q6ZN84	CCD81_HUMAN	Protein	0.00370355	792	0.00209343	1216	0.0029803	851	TRUE	TRUE
Q8NEY3	SPAT4_HUMAN	Protein	0.00791846	2299	0.000685572	133	0.00298196	852	TRUE	TRUE
Q9Y2G1	MYRF_HUMAN	Protein	0.00956619	2884	0.00194029	1087	0.00298558	853	FALSE	TRUE
A7E2S9	A30BL_HUMAN	Protein	0.0143633	4441	0.000531627	65	0.00299174	854	TRUE	TRUE
A0A3B3ISU0	A0A3B3ISU0_HUMAN	Protein	0.00356381	741	0.00295746	2064	0.00299213	855	TRUE	TRUE
P56524	HDAC4_HUMAN	Protein	0.00211772	324	0.0354878	12886	0.00299233	856	TRUE	TRUE
Q9BZZ5	API5_HUMAN	Protein	0.0036158	761	0.00225426	1361	0.00299334	857	TRUE	TRUE
A1A4E9	A1A4E9_HUMAN	Protein	0.0034249	704	0.00283994	1937	0.0029934	858	TRUE	TRUE
A0A024R2Q7	A0A024R2Q7_HUMAN	Protein	0.00404792	890	0.00232029	1433	0.00299376	859	FALSE	TRUE
E9PHK0	E9PHK0_HUMAN	Protein	0.00404792	889	0.00232029	1434	0.00299376	860	FALSE	TRUE
Q9BXK5	B2L13_HUMAN	Protein	0.00382791	813	0.00204443	1179	0.00299898	861	TRUE	TRUE
Q99808	S29A1_HUMAN	Protein	0.00703812	1948	0.00111334	380	0.00299985	862	TRUE	TRUE
P09871	C1S_HUMAN	Protein	0.00290442	528	0.00930489	7632	0.00300132	863	TRUE	TRUE
Q99735	MGST2_HUMAN	Protein	0.00434706	983	0.0014443	626	0.00300186	864	TRUE	TRUE
Q8NEP4	CQ047_HUMAN	Protein	0.0114199	3509	0.00201578	1155	0.00300565	865	FALSE	TRUE
Q6P4A7	SFXN4_HUMAN	Protein	0.00362244	764	0.00219135	1300	0.0030063	866	TRUE	TRUE
Q9NRD8	DUOX2_HUMAN	Protein	0.00356174	740	0.0023122	1425	0.00300673	867	TRUE	TRUE
Q494W8	CRFM7_HUMAN	Protein	0.00308585	588	0.00248212	1595	0.00301339	868	TRUE	TRUE
Q96R28	OR2M2_HUMAN	Protein	0.00335108	676	0.00202122	1158	0.00301489	869	TRUE	TRUE
Q9HD23	MRS2_HUMAN	Protein	0.00858782	2540	0.000845203	206	0.00301515	870	TRUE	TRUE
Q9BUN5	CC28B_HUMAN	Protein	0.00352143	729	0.00232476	1437	0.00301891	871	TRUE	TRUE
Q9Y2B0	CNPY2_HUMAN	Protein	0.00410767	917	0.00195788	1106	0.00302068	872	FALSE	TRUE
B1ALY0	B1ALY0_HUMAN	Protein	0.00815008	2374	0.000858589	215	0.0030264	873	TRUE	TRUE
Q96EP1	CHFR_HUMAN	Protein	0.00623179	1650	0.00082462	192	0.00302927	874	TRUE	TRUE
Q8TB24	RIN3_HUMAN	Protein	0.00328938	660	0.00230939	1422	0.00303125	875	TRUE	TRUE
P0C7W6	CC172_HUMAN	Protein	0.00755492	2159	0.00110826	375	0.00303169	876	TRUE	TRUE
Q9BQ89	F110A_HUMAN	Protein	0.00392231	846	0.00186065	1021	0.00303323	877	TRUE	TRUE
A0A024RCG7	A0A024RCG7_HUMAN	Protein	0.00567228	1458	0.0474898	14048	0.00303383	878	FALSE	TRUE
A8K5M7	A8K5M7_HUMAN	Protein	0.00567245	1459	0.0474906	14049	0.00303393	879	FALSE	TRUE
Q4LDR2	CTXN3_HUMAN	Protein	0.00665907	1795	0.0010222	309	0.00303626	880	TRUE	TRUE
Q17RA5	CMAS1_HUMAN	Protein	0.00666418	1798	0.0010232	310	0.00303905	881	TRUE	TRUE
Q9UNI1	CELA1_HUMAN	Protein	0.00310715	594	0.00232266	1436	0.00304553	882	TRUE	TRUE
A0A126GVF5	A0A126GVF5_HUMAN	Protein	0.00786347	2271	0.000944029	269	0.00304722	883	TRUE	TRUE
Q59EI3	Q59EI3_HUMAN	Protein	0.00427318	959	0.0018277	970	0.00304722	884	FALSE	TRUE
A0A024R0K3	A0A024R0K3_HUMAN	Protein	0.00427351	960	0.00182778	971	0.00304743	885	FALSE	TRUE
Q6FIA3	Q6FIA3_HUMAN	Protein	0.00349564	724	0.00223317	1340	0.00304747	886	TRUE	TRUE
B3KPE6	B3KPE6_HUMAN	Protein	0.00361	759	0.00192617	1078	0.00305136	887	TRUE	TRUE
Q13510	ASAH1_HUMAN	Protein	0.00416117	930	0.00163641	793	0.00305419	888	TRUE	TRUE
Q9Y239	NOD1_HUMAN	Protein	0.0069898	1929	0.000964876	279	0.00305563	889	TRUE	TRUE
Q8N5H7	SH2D3_HUMAN	Protein	0.00360838	756	0.00224094	1346	0.00305889	890	TRUE	TRUE
Q70EL1	UBP54_HUMAN	Protein	0.00387971	824	0.00185664	1015	0.0030589	891	TRUE	TRUE
P51532	SMCA4_HUMAN	Protein	0.00305253	577	0.0452218	13887	0.00306299	892	TRUE	TRUE
Q9Y4K0	LOXL2_HUMAN	Protein	0.0030441	572	0.00276747	1860	0.00307815	893	TRUE	TRUE
A6NMD0	IFM10_HUMAN	Protein	0.00401502	881	0.00195168	1100	0.00308072	894	FALSE	TRUE
Q8NBJ5	GT251_HUMAN	Protein	0.00590524	1543	0.00135432	556	0.00308094	895	TRUE	TRUE
Q8WUQ7	CATIN_HUMAN	Protein	0.00695892	1918	0.00115733	413	0.0030867	896	TRUE	TRUE
Q9UJG1	MSPD1_HUMAN	Protein	0.00438315	996	0.00176422	904	0.00309462	897	FALSE	TRUE
A0A126GVB1	A0A126GVB1_HUMAN	Protein	0.00520428	1273	0.00668491	6301	0.00309541	898	FALSE	TRUE
Q6UXF1	TM108_HUMAN	Protein	0.00492096	1183	0.00181474	952	0.00309729	899	FALSE	TRUE
Q8NG83	OR2M3_HUMAN	Protein	0.0041099	919	0.00168149	837	0.00310778	900	TRUE	TRUE
Q86UP6	CUZD1_HUMAN	Protein	0.0105079	3202	0.00132666	539	0.00310837	901	TRUE	TRUE
O43520	AT8B1_HUMAN	Protein	0.00382489	812	0.00215301	1257	0.00311126	902	TRUE	TRUE
Q8N0Y2	ZN444_HUMAN	Protein	0.00760706	2178	0.001094	365	0.0031126	903	TRUE	TRUE
Q96CF2	CHM4C_HUMAN	Protein	0.00686119	1882	0.000889324	230	0.00311334	904	TRUE	TRUE
A8MV65	VGLL3_HUMAN	Protein	0.00598414	1567	0.00121849	463	0.00311483	905	TRUE	TRUE
O94850	DEND_HUMAN	Protein	0.00489107	1175	0.00746982	6805	0.00311565	906	FALSE	TRUE
Q7Z6J9	SEN54_HUMAN	Protein	0.0120055	3710	0.0029163	2026	0.00311781	907	FALSE	TRUE
Q6ZUJ8	BCAP_HUMAN	Protein	0.0036197	763	0.00229737	1406	0.0031231	908	TRUE	TRUE
Q00796	DHSO_HUMAN	Protein	0.00736937	2087	0.00579672	5649	0.00312557	909	FALSE	TRUE
P86452	ZBED6_HUMAN	Protein	0.00369304	786	0.00226395	1368	0.00313232	910	TRUE	TRUE
Q92945	FUBP2_HUMAN	Protein	0.00220803	340	0.0334715	12612	0.00313492	911	TRUE	TRUE
A6NFQ7	DPRX_HUMAN	Protein	0.0185737	5548	0.000937203	267	0.00313936	912	TRUE	TRUE
O95633	FSTL3_HUMAN	Protein	0.00425761	954	0.00180472	938	0.00314289	913	FALSE	TRUE
Q6ZUT1	NKAP1_HUMAN	Protein	0.00430618	965	0.00195624	1104	0.00314334	914	FALSE	TRUE
Q07092	COGA1_HUMAN	Protein	0.00469	1093	0.0017222	868	0.00314337	915	FALSE	TRUE
P11230	ACHB_HUMAN	Protein	0.00317604	628	0.00257658	1708	0.00314594	916	TRUE	TRUE
Q5MIZ7	P4R3B_HUMAN	Protein	0.0133146	4135	0.000690611	134	0.00314678	917	TRUE	TRUE
Q9GZR5	ELOV4_HUMAN	Protein	0.00390656	839	0.00187185	1032	0.00314701	918	TRUE	TRUE
Q969Z4	TR19L_HUMAN	Protein	0.00359733	754	0.0024562	1571	0.00315033	919	TRUE	TRUE
Q9H444	CHM4B_HUMAN	Protein	0.00694418	1910	0.000877941	221	0.00315117	920	TRUE	TRUE
Q8IV32	CCD71_HUMAN	Protein	0.00494111	1190	0.00160133	756	0.00315723	921	TRUE	TRUE
A7E2D6	A7E2D6_HUMAN	Protein	0.00349523	722	0.00238659	1489	0.00315903	922	TRUE	TRUE
Q8IVL1	NAV2_HUMAN	Protein	0.00349531	723	0.00238665	1490	0.00315909	923	TRUE	TRUE
Q16626	MEA1_HUMAN	Protein	0.00689336	1894	0.00121316	457	0.0031601	924	TRUE	TRUE
P24387	CRHBP_HUMAN	Protein	0.00306723	584	0.0245765	11352	0.00316174	925	TRUE	TRUE
A0A075B7F0	A0A075B7F0_HUMAN	Protein	0.00482918	1146	0.00164793	812	0.00316235	926	TRUE	TRUE
A6NEV1	PR23A_HUMAN	Protein	0.00446994	1030	0.00191055	1067	0.00316503	927	FALSE	TRUE
P0C672	TSN19_HUMAN	Protein	0.00376926	803	0.00217903	1289	0.0031672	928	TRUE	TRUE
Q8NEA4	FBX36_HUMAN	Protein	0.00691453	1899	0.00118567	432	0.00316784	929	TRUE	TRUE
Q9NQG7	HPS4_HUMAN	Protein	0.00379304	809	0.00199858	1139	0.0031729	930	TRUE	TRUE
P58549	FXYD7_HUMAN	Protein	0.0130692	4043	0.00129918	520	0.00317481	931	TRUE	TRUE
Q9UBV7	B4GT7_HUMAN	Protein	0.00844008	2483	0.000803935	180	0.00317695	932	TRUE	TRUE
P09131	P3_HUMAN	Protein	0.00407244	907	0.00208095	1208	0.00317778	933	FALSE	TRUE
Q8TC56	FA71B_HUMAN	Protein	0.0104556	3186	0.000861443	217	0.00318113	934	TRUE	TRUE
Q9H3Y0	CRSPL_HUMAN	Protein	0.00409688	916	0.00211412	1227	0.00318122	935	FALSE	TRUE
Q9UBB6	NCDN_HUMAN	Protein	0.00519626	1272	0.00154212	699	0.00318321	936	TRUE	TRUE
Q6UB98	ANR12_HUMAN	Protein	0.00548255	1363	0.00145528	636	0.00318322	937	TRUE	TRUE
Q8IV45	UN5CL_HUMAN	Protein	0.00398479	876	0.00234154	1449	0.00318397	938	FALSE	TRUE
A0A0S2Z457	A0A0S2Z457_HUMAN	Protein	0.00341923	701	0.00243514	1551	0.00318412	939	TRUE	TRUE
P19878	NCF2_HUMAN	Protein	0.00341925	702	0.0024352	1552	0.00318415	940	TRUE	TRUE
A0A024R0H9	A0A024R0H9_HUMAN	Protein	0.00393747	854	0.00183376	978	0.00318495	941	FALSE	TRUE
B4DZ33	B4DZ33_HUMAN	Protein	0.0039376	855	0.00183378	979	0.00318503	942	FALSE	TRUE
Q8IU89	CERS3_HUMAN	Protein	0.00657912	1773	0.00237553	1479	0.00318561	943	FALSE	TRUE
Q9BUE6	ISCA1_HUMAN	Protein	0.00433237	975	0.0100213	7914	0.0031866	944	FALSE	TRUE
Q14749	GNMT_HUMAN	Protein	0.0048331	1152	0.00754957	6847	0.00318989	945	FALSE	TRUE
Q12860	CNTN1_HUMAN	Protein	0.00462598	1070	0.00240553	1509	0.00319043	946	FALSE	TRUE
Q8TAF8	LHPL5_HUMAN	Protein	0.00352493	731	0.00219482	1302	0.00319065	947	TRUE	TRUE
P02708	ACHA_HUMAN	Protein	0.00292187	535	0.00370837	2919	0.0031937	948	TRUE	TRUE
Q9NZT2	OGFR_HUMAN	Protein	0.00437141	993	0.00191357	1071	0.00319392	949	FALSE	TRUE
Q9H467	CUED2_HUMAN	Protein	0.00997708	3019	0.00141308	594	0.00320199	950	TRUE	TRUE
B4DKY6	B4DKY6_HUMAN	Protein	0.00538785	1333	0.0318983	12401	0.00320245	951	FALSE	TRUE
Q8NH21	OR4F5_HUMAN	Protein	0.00396544	871	0.00188363	1041	0.00320443	952	FALSE	TRUE
Q9UM01	YLAT1_HUMAN	Protein	0.00649558	1742	0.000997657	290	0.00320462	953	TRUE	TRUE
Q9Y5C1	ANGL3_HUMAN	Protein	0.00495146	1194	0.00416203	3645	0.00320573	954	FALSE	TRUE
O15327	INP4B_HUMAN	Protein	0.00377371	806	0.0022873	1397	0.00320648	955	TRUE	TRUE
O43934	MFS11_HUMAN	Protein	0.0085905	2541	0.00167351	832	0.00320707	956	TRUE	TRUE
A0A126GW15	A0A126GW15_HUMAN	Protein	0.00390834	841	0.00232541	1438	0.00320715	957	TRUE	TRUE
B3KTS4	B3KTS4_HUMAN	Protein	0.00324805	645	0.00368765	2895	0.00320952	958	TRUE	TRUE
O60486	PLXC1_HUMAN	Protein	0.00335874	679	0.00282462	1919	0.0032141	959	TRUE	TRUE
Q9BZA7	PC11X_HUMAN	Protein	0.00427991	962	0.00194335	1090	0.00321728	960	FALSE	TRUE
Q9NSC5	HOME3_HUMAN	Protein	0.00883772	2642	0.00102509	311	0.00321873	961	TRUE	TRUE
Q27J81	INF2_HUMAN	Protein	0.0035548	739	0.00254221	1650	0.00321969	962	TRUE	TRUE
A2AJT9	BCLA3_HUMAN	Protein	0.00720157	2017	0.00129982	522	0.00322362	963	TRUE	TRUE
X6R8D5	X6R8D5_HUMAN	Protein	0.0110526	3360	0.00076408	163	0.0032239	964	TRUE	TRUE
P26951	IL3RA_HUMAN	Protein	0.003354	678	0.00252959	1642	0.00322463	965	TRUE	TRUE
Q96HA9	PX11C_HUMAN	Protein	0.00712373	1985	0.00120976	452	0.0032276	966	TRUE	TRUE
Q4LE33	Q4LE33_HUMAN	Protein	0.00257284	436	0.00618355	5930	0.00322937	967	TRUE	TRUE
B4E1W8	B4E1W8_HUMAN	Protein	0.00257285	437	0.00618372	5931	0.0032294	968	TRUE	TRUE
J3QSU6	J3QSU6_HUMAN	Protein	0.00257285	438	0.00618387	5932	0.00322945	969	TRUE	TRUE
G3V4Q1	G3V4Q1_HUMAN	Protein	0.00615818	1618	0.0138263	9191	0.00323516	970	FALSE	TRUE
P48029	SC6A8_HUMAN	Protein	0.00379173	808	0.00234645	1455	0.00324488	971	TRUE	TRUE
O95456	PSMG1_HUMAN	Protein	0.00690912	1898	0.00147253	645	0.0032497	972	TRUE	TRUE
Q8IWS0	PHF6_HUMAN	Protein	0.0087526	2606	0.130761	18619	0.0032499	973	FALSE	TRUE
Q9H1H1	GTSFL_HUMAN	Protein	0.00887842	2653	0.000896207	238	0.00325137	974	TRUE	TRUE
Q9NRY7	PLS2_HUMAN	Protein	0.0045619	1052	0.00216905	1270	0.00325602	975	FALSE	TRUE
Q86TL0	ATG4D_HUMAN	Protein	0.00610885	1606	0.00143207	613	0.00325657	976	TRUE	TRUE
Q9NZN4	EHD2_HUMAN	Protein	0.00486326	1167	0.0015483	706	0.00325677	977	TRUE	TRUE
P78382	S35A1_HUMAN	Protein	0.00584316	1524	0.00137023	566	0.00325881	978	TRUE	TRUE
P05451	REG1A_HUMAN	Protein	0.00360859	757	0.00240918	1512	0.00326083	979	TRUE	TRUE
A0A0A0MQZ0	A0A0A0MQZ0_HUMAN	Protein	0.00444316	1013	0.0024999	1617	0.00326645	980	FALSE	TRUE
A0A0A0MTU0	A0A0A0MTU0_HUMAN	Protein	0.0044432	1014	0.0025	1619	0.00326652	981	FALSE	TRUE
A0A0A0MR94	A0A0A0MR94_HUMAN	Protein	0.00444327	1015	0.00249998	1618	0.00326654	982	FALSE	TRUE
Q96CH1	GP146_HUMAN	Protein	0.00395581	863	0.00242394	1540	0.00326853	983	FALSE	TRUE
A4D2Q3	A4D2Q3_HUMAN	Protein	0.00395589	864	0.00242397	1541	0.0032686	984	FALSE	TRUE
B4DTD6	B4DTD6_HUMAN	Protein	0.00395601	865	0.00242401	1542	0.00326868	985	FALSE	TRUE
Q9C0C4	SEM4C_HUMAN	Protein	0.0033526	677	0.00306075	2164	0.00326948	986	TRUE	TRUE
A5JUU5	A5JUU5_HUMAN	Protein	0.00853215	2511	0.00275879	1853	0.00327094	987	FALSE	TRUE
A6NDE4	RBY1B_HUMAN	Protein	0.00273396	471	0.00514265	4991	0.00327157	988	TRUE	TRUE
Q9H0R5	GBP3_HUMAN	Protein	0.00759512	2173	0.00101301	303	0.003273	989	TRUE	TRUE
Q14050	CO9A3_HUMAN	Protein	0.00459489	1059	0.00249027	1600	0.00327637	990	FALSE	TRUE
P49585	PCY1A_HUMAN	Protein	0.00847282	2497	0.000901799	242	0.00327677	991	TRUE	TRUE
H3BM13	H3BM13_HUMAN	Protein	0.003748	801	0.00244314	1562	0.00327735	992	TRUE	TRUE
Q9UF47	DNJ5B_HUMAN	Protein	0.0116628	3588	0.000931945	263	0.00327794	993	TRUE	TRUE
P35270	SPRE_HUMAN	Protein	0.0187118	5583	0.000619439	104	0.0032799	994	TRUE	TRUE
Q15612	OR1Q1_HUMAN	Protein	0.00489171	1177	0.00169557	850	0.00328081	995	FALSE	TRUE
O00214	LEG8_HUMAN	Protein	0.00431541	970	0.00189693	1053	0.00328243	996	FALSE	TRUE
O00754	MA2B1_HUMAN	Protein	0.00459785	1060	0.00175004	888	0.00328547	997	FALSE	TRUE
Q9NZA1	CLIC5_HUMAN	Protein	0.00307108	585	0.00402218	3364	0.00328799	998	TRUE	TRUE
P33151	CADH5_HUMAN	Protein	0.00306718	583	0.00293699	2045	0.00330137	999	TRUE	TRUE
Q96RR1	PEO1_HUMAN	Protein	0.0139072	4287	0.000696218	136	0.00330669	1000	TRUE	TRUE
P35908	K22E_HUMAN	Protein	0.00367792	782	0.00577719	5624	0.0033081	1001	TRUE	TRUE
Q8NEL9	DDHD1_HUMAN	Protein	0.0038477	817	0.00223647	1344	0.00330908	1002	TRUE	TRUE
Q9P0M2	AKA7G_HUMAN	Protein	0.00527169	1297	0.00174671	886	0.00331248	1003	FALSE	TRUE
Q08345	DDR1_HUMAN	Protein	0.0029571	541	0.00295036	2059	0.00331817	1004	TRUE	TRUE
Q6IC83	CV042_HUMAN	Protein	0.00533215	1312	0.00184034	990	0.00332391	1005	FALSE	TRUE
Q8IYK4	GT252_HUMAN	Protein	0.00365519	774	0.00237956	1480	0.0033256	1006	TRUE	TRUE
P02790	HEMO_HUMAN	Protein	0.00351085	727	0.00241532	1522	0.00333034	1007	TRUE	TRUE
O00421	CCRL2_HUMAN	Protein	0.00768275	2207	0.00118796	440	0.00333295	1008	TRUE	TRUE
P62877	RBX1_HUMAN	Protein	0.00268897	463	0.0971415	17198	0.00333829	1009	TRUE	TRUE
O14520	AQP7_HUMAN	Protein	0.00433454	976	0.00190075	1057	0.00334224	1010	FALSE	TRUE
Q7L8A9	VASH1_HUMAN	Protein	0.00385684	820	0.0068891	6460	0.00334454	1011	TRUE	TRUE
P0C862	C1T9A_HUMAN	Protein	0.00386308	822	0.00257201	1702	0.00334483	1012	TRUE	TRUE
O75443	TECTA_HUMAN	Protein	0.00430709	966	0.00230682	1416	0.00334504	1013	FALSE	TRUE
P04150	GCR_HUMAN	Protein	0.00352549	732	0.00216096	1262	0.00335271	1014	TRUE	TRUE
P11279	LAMP1_HUMAN	Protein	0.00492887	1187	0.00135903	559	0.00335317	1015	TRUE	TRUE
Q8ND71	GIMA8_HUMAN	Protein	0.00333963	675	0.00383987	3099	0.00335348	1016	TRUE	TRUE
A6BM72	MEG11_HUMAN	Protein	0.00584742	1526	0.00159513	748	0.00335417	1017	TRUE	TRUE
Q9BWK5	CYREN_HUMAN	Protein	0.0119241	3679	0.00079762	177	0.00336265	1018	TRUE	TRUE
Q9H6T0	ESRP2_HUMAN	Protein	0.00470926	1100	0.00203929	1175	0.00336354	1019	FALSE	TRUE
Q8NI35	INADL_HUMAN	Protein	0.0038307	814	0.00256945	1697	0.00336505	1020	TRUE	TRUE
P40199	CEAM6_HUMAN	Protein	0.00488824	1174	0.00158873	747	0.00336638	1021	TRUE	TRUE
Q9H239	MMP28_HUMAN	Protein	0.00363829	769	0.00285366	1951	0.00337284	1022	TRUE	TRUE
B4DN77	B4DN77_HUMAN	Protein	0.00357354	743	0.00262352	1745	0.00337365	1023	TRUE	TRUE
Q59EF6	Q59EF6_HUMAN	Protein	0.00357378	744	0.0026237	1746	0.00337387	1024	TRUE	TRUE
Q75QN2	INT8_HUMAN	Protein	0.0119385	3688	0.00110159	368	0.00337751	1025	TRUE	TRUE
Q59EE7	Q59EE7_HUMAN	Protein	0.00389323	831	0.00228784	1400	0.00338008	1026	TRUE	TRUE
A0A087WXW9	A0A087WXW9_HUMAN	Protein	0.00389324	832	0.00228782	1399	0.00338009	1027	TRUE	TRUE
B2ZZ86	B2ZZ86_HUMAN	Protein	0.00389333	833	0.00228776	1398	0.00338009	1028	TRUE	TRUE
A0A024R8E5	A0A024R8E5_HUMAN	Protein	0.00389359	834	0.00228795	1401	0.00338034	1029	TRUE	TRUE
Q969W0	SPTSA_HUMAN	Protein	0.00457964	1057	0.00219446	1301	0.00338052	1030	FALSE	TRUE
Q6UXN8	CLC9A_HUMAN	Protein	0.00363871	771	0.00280657	1906	0.00338404	1031	TRUE	TRUE
P78385	KRT83_HUMAN	Protein	0.00370939	793	0.00256399	1690	0.00338625	1032	TRUE	TRUE
Q96M02	CJ090_HUMAN	Protein	0.00376733	802	0.00307407	2181	0.00338981	1033	TRUE	TRUE
Q8N539	FBCD1_HUMAN	Protein	0.00431419	969	0.00239437	1499	0.00339087	1034	FALSE	TRUE
A0A024RBM8	A0A024RBM8_HUMAN	Protein	0.00389163	830	0.00287099	1973	0.00339467	1035	TRUE	TRUE
Q7Z6B7	SRGP1_HUMAN	Protein	0.0163171	4950	0.00080764	181	0.00339682	1036	TRUE	TRUE
Q5T5S1	CC183_HUMAN	Protein	0.00733697	2076	0.00139869	587	0.00340071	1037	TRUE	TRUE
Q13698	CAC1S_HUMAN	Protein	0.00389001	828	0.00210082	1223	0.00340218	1038	TRUE	TRUE
Q5MAI5	CDKL4_HUMAN	Protein	0.00478106	1124	0.00189223	1049	0.0034046	1039	FALSE	TRUE
Q9P021	CRIPT_HUMAN	Protein	0.00559184	1426	0.00645422	6138	0.00340667	1040	FALSE	TRUE
Q9NUB4	CT141_HUMAN	Protein	0.00984863	2985	0.00101187	301	0.00340997	1041	TRUE	TRUE
Q02413	DSG1_HUMAN	Protein	0.00313453	617	0.00376567	3002	0.0034106	1042	TRUE	TRUE
Q3SYF1	Q3SYF1_HUMAN	Protein	0.00398026	874	0.00272296	1819	0.00341194	1043	FALSE	TRUE
A8K647	A8K647_HUMAN	Protein	0.003666	776	0.00231938	1430	0.00341219	1044	TRUE	TRUE
Q2YD84	Q2YD84_HUMAN	Protein	0.00366636	778	0.00231952	1431	0.00341247	1045	TRUE	TRUE
A0N0R2	A0N0R2_HUMAN	Protein	0.00366634	777	0.00231954	1432	0.00341248	1046	TRUE	TRUE
A1L4Q0	A1L4Q0_HUMAN	Protein	0.00369374	788	0.00255915	1677	0.00341465	1047	TRUE	TRUE
O60543	CIDEA_HUMAN	Protein	0.00388568	826	0.00262386	1747	0.00341497	1048	TRUE	TRUE
Q9NR71	ASAH2_HUMAN	Protein	0.00809985	2349	0.00117001	422	0.00341542	1049	TRUE	TRUE
C1ID52	C1ID52_HUMAN	Protein	0.00420465	936	0.0030192	2131	0.00341929	1050	FALSE	TRUE
Q5Y7H2	Q5Y7H2_HUMAN	Protein	0.00420503	937	0.00301938	2132	0.00341957	1051	FALSE	TRUE
Q9UHD8	SEPT9_HUMAN	Protein	0.0107436	3260	0.000928792	257	0.00341982	1052	TRUE	TRUE
Q8NBI3	DRAXI_HUMAN	Protein	0.00897693	2690	0.00130793	528	0.00342226	1053	TRUE	TRUE
Q01459	DIAC_HUMAN	Protein	0.00407727	908	0.0125812	8816	0.00342527	1054	FALSE	TRUE
A0A0C4DFP1	A0A0C4DFP1_HUMAN	Protein	0.00486599	1168	0.0023609	1468	0.00342665	1055	FALSE	TRUE
Q38L21	Q38L21_HUMAN	Protein	0.00242881	401	0.0344091	12742	0.00342703	1056	TRUE	TRUE
Q96NS1	YPEL4_HUMAN	Protein	0.00836035	2452	0.00116358	417	0.00342747	1057	TRUE	TRUE
Q16647	PTGIS_HUMAN	Protein	0.0180379	5420	0.00124424	478	0.00342872	1058	TRUE	TRUE
Q96B18	DACT3_HUMAN	Protein	0.0127381	3961	0.00104985	325	0.00343107	1059	TRUE	TRUE
P20908	CO5A1_HUMAN	Protein	0.00517884	1265	0.00185275	1010	0.00343342	1060	FALSE	TRUE
Q9UKY1	ZHX1_HUMAN	Protein	0.00536559	1330	0.0019649	1113	0.00344086	1061	FALSE	TRUE
A0A384N679	A0A384N679_HUMAN	Protein	0.00777816	2240	0.00368544	2893	0.00344237	1062	FALSE	TRUE
P43361	MAGA8_HUMAN	Protein	0.0192607	5722	0.00138768	577	0.00344563	1063	TRUE	TRUE
O95785	WIZ_HUMAN	Protein	0.00395994	868	0.00329008	2446	0.00344974	1064	FALSE	TRUE
A0A2R8YFV2	A0A2R8YFV2_HUMAN	Protein	0.00396018	869	0.00329019	2447	0.00344991	1065	FALSE	TRUE
M0QXA7	M0QXA7_HUMAN	Protein	0.00396027	870	0.00329024	2448	0.00345	1066	FALSE	TRUE
Q8IYD8	FANCM_HUMAN	Protein	0.0027006	467	0.0432278	13690	0.00345007	1067	TRUE	TRUE
O00634	NET3_HUMAN	Protein	0.00552695	1379	0.00183883	989	0.00345102	1068	FALSE	TRUE
Q9NQX6	ZN331_HUMAN	Protein	0.00361107	760	0.0229357	11083	0.00345237	1069	TRUE	TRUE
Q9H902	REEP1_HUMAN	Protein	0.0040203	882	0.00237055	1475	0.00345283	1070	FALSE	TRUE
Q8N3I7	BBS5_HUMAN	Protein	0.0119671	3699	0.000944764	270	0.00345361	1071	TRUE	TRUE
Q6ZN44	UNC5A_HUMAN	Protein	0.00446444	1025	0.00230469	1414	0.00345604	1072	FALSE	TRUE
P48728	GCST_HUMAN	Protein	0.0155628	4740	0.000620999	106	0.00345785	1073	TRUE	TRUE
Q9HB21	PKHA1_HUMAN	Protein	0.00496515	1199	0.00181585	954	0.00345963	1074	FALSE	TRUE
A0A140VKB6	A0A140VKB6_HUMAN	Protein	0.00326572	650	0.00780982	6972	0.00346004	1075	TRUE	TRUE
Q9UJ71	CLC4K_HUMAN	Protein	0.0036265	767	0.00293492	2043	0.0034661	1076	TRUE	TRUE
Q9NVV0	TM38B_HUMAN	Protein	0.00436433	991	0.00283554	1928	0.00346808	1077	FALSE	TRUE
Q9UKT4	FBX5_HUMAN	Protein	0.00288016	521	0.00858722	7326	0.00346927	1078	TRUE	TRUE
Q6ZRT6	PR23B_HUMAN	Protein	0.00393528	853	0.0113671	8419	0.00347152	1079	FALSE	TRUE
P40426	PBX3_HUMAN	Protein	0.00403723	883	0.00214181	1248	0.00347271	1080	FALSE	TRUE
Q9BTY2	FUCO2_HUMAN	Protein	0.0038532	819	0.00287174	1978	0.00347276	1081	TRUE	TRUE
P21854	CD72_HUMAN	Protein	0.00471407	1101	0.0017527	892	0.00347331	1082	FALSE	TRUE
[truncated: 860 more rows]

## Sheet: Disease
Node	Node_Name	Node_Type	P-value Space v Ground - Ground v Basal	Rank by type Space v Ground - Ground v Basal	P-value Space v Basal - Ground v Basal	Rank by type Space v Basal - Ground v Basal	P-value combined space	Rank by type combined space	Top 2.5% either space	Top 5% combined space
[truncated: 579 more rows]

[truncated: 5 more sheets: PharmacologicClass, Pathway, Compound, SideEffect, all top nodes]
